# Supplementary material for: Alteromonas nitratireducens sp. nov., a Novel Nitrate-Reducing Bacterium Isolated from Marine Sediments, and the Evolution of Nitrate-Reducing Genes in the Genus Alteromonas
Source: Microorganisms. 2025 Aug 13;13(8):1888. doi: 10.3390/microorganisms13081888 (PMC12388587; doi:10.3390/microorganisms13081888)
Supplement: Supplementary file 1 [file microorganisms-13-01888-s001.zip › Table S1.xlsx]

## Sheet: Sheet1
Table S1. Genomic information and ecological gene annotations of high-quality Alteromonas genomes used in this study. + and - indicated presence and absence of genes, respectively.
Organism Scientific Name	Assembly Accession	Habitats	5S rRNA	16S rRNA	23S rRNA	tRNA	Completeness	Contamination	Contig N50	Size	prpE	accC	ppc	comA	nasA	nirB	nirD	cysD	cysN	ureC	ureA	ureB	hypB	ureD	soxA	soxB	hydA	frdB	hoxH	napA	napB
Alteromonas mediterranea DE	GCA_000020585.3	Aquatic: marine	6	5	5	60	99.8	0.8	4480937	4480937	＋	＋	＋	＋	＋	＋	＋	＋	＋	＋	＋	＋	＋	＋	-	-	-	-	-	-	-
Alteromonas macleodii ATCC 27126	GCA_000172635.2	Aquatic: marine	6	5	5	51	99.7	0.5	4653851	4653851	＋	＋	＋	＋	＋	＋	＋	＋	＋	-	-	-	-	-	-	-	-	-	-	-	-
Alteromonas naphthalenivorans SN2	GCA_000213655.1	Aquatic: sediment	5	5	5	63	99.9	0.2	4972148	4972148	＋	＋	＋	＋	＋	＋	＋	＋	＋	＋	＋	＋	-	＋	-	-	＋	-	-	-	-
Alteromonas macleodii English Channel 673	GCA_000299955.1	Aquatic: marine	6	5	5	75	99.9	0.2	4601785	4601785	＋	＋	＋	＋	＋	＋	＋	＋	＋	-	-	-	-	-	-	-	-	-	-	-	-
Alteromonas macleodii Black Sea 11	GCA_000299995.1	Aquatic: marine	7	5	5	69	100	0.2	4480507	4480507	＋	＋	＋	＋	＋	＋	＋	＋	＋	-	-	-	-	-	-	-	-	-	-	-	-
Alteromonas macleodii Balearic Sea AD45	GCA_000300175.1	Aquatic: marine	7	5	5	71	98.6	0.2	4629479	4674885	＋	＋	＋	＋	＋	＋	＋	＋	＋	-	-	-	-	-	-	-	-	-	-	-	-
Alteromonas mediterranea DE1	GCA_000310085.1	Aquatic: marine	6	5	5	68	100	1.5	4643844	4947126	＋	＋	＋	＋	＋	＋	＋	＋	＋	-	-	-	-	-	-	-	-	-	-	-	-
Alteromonas mediterranea 615	GCA_000439475.1	Aquatic: marine	6	5	5	67	97.3	0.2	4381505	4582352	＋	＋	＋	＋	＋	＋	＋	＋	＋	-	-	-	-	-	-	-	-	-	-	-	-
Alteromonas mediterranea MED64	GCA_000439495.1	Aquatic: marine	7	5	5	62	98.7	1.9	4397537	4397537	＋	＋	＋	＋	＋	＋	＋	＋	＋	＋	＋	＋	＋	＋	-	-	-	-	-	-	-
Alteromonas mediterranea U4	GCA_000439515.1	Aquatic: marine	7	5	5	49	97.7	0.6	4271842	4624578	＋	＋	＋	＋	＋	＋	＋	＋	＋	＋	＋	＋	＋	＋	-	-	-	-	-	-	-
Alteromonas mediterranea U7	GCA_000439535.1	Aquatic: marine	5	5	5	59	99.6	0.6	4442936	4442936	＋	＋	＋	＋	＋	＋	＋	＋	＋	＋	＋	＋	＋	＋	-	-	-	-	-	-	-
Alteromonas mediterranea U8	GCA_000439555.1	Aquatic: marine	5	5	5	54	99.9	0.6	4395035	4395035	＋	＋	＋	＋	＋	＋	＋	＋	＋	＋	＋	＋	＋	＋	-	-	-	-	-	-	-
Alteromonas mediterranea UM7	GCA_000439575.1	Aquatic: marine	7	5	5	60	100	1.7	4628378	4931660	＋	＋	＋	＋	＋	＋	＋	＋	＋	-	-	-	＋	-	-	-	-	-	-	-	-
Alteromonas mediterranea UM4b	GCA_000439595.1	Aquatic: marine	6	5	5	58	97.6	1.2	4438767	4438767	＋	＋	＋	＋	＋	＋	＋	＋	＋	-	-	-	＋	-	-	-	-	-	-	-	-
Alteromonas australica H 17	GCA_000730385.1	Aquatic: marine	5	5	5	56	99.6	0.2	4308833	4308833	-	＋	＋	＋	＋	＋	＋	＋	＋	＋	＋	＋	＋	＋	-	-	＋	-	-	-	-
Alteromonas sp. LOR	GCA_000753865.1	Aquatic: marine	2	1	1	60	99.8	0.6	206011	4409819	＋	＋	＋	＋	-	-	-	＋	＋	-	-	-	-	-	-	-	-	-	-	-	-
Alteromonas sp. LTR	GCA_000753915.1	Aquatic: marine	3	1	1	61	99.8	0.6	205657	4410310	＋	＋	＋	＋	-	-	-	＋	＋	-	-	-	-	-	-	-	-	-	-	-	-
Alteromonas marina AD001	GCA_000808575.1	Aquatic: marine	1	1	2	60	100	0.2	198531	4314556	＋	＋	＋	＋	＋	＋	＋	＋	＋	-	-	-	-	-	-	-	-	-	-	-	-
Alteromonas macleodii MIT1002	GCA_001077695.1	Aquatic: marine	4	1	1	61	100	0.5	79162	4667157	＋	＋	＋	＋	＋	＋	＋	＋	＋	-	-	-	＋	-	-	-	-	-	-	-	-
Alteromonas stellipolaris LMG 21856	GCA_001433715.1	Aquatic: marine	5	5	5	59	99.8	0.3	4686200	4686200	＋	＋	＋	＋	＋	＋	＋	＋	＋	-	-	-	-	-	＋	＋	＋	-	-	-	-
Alteromonas stellipolaris LMG 21861	GCA_001562115.1	Aquatic: marine	5	5	5	54	99.5	0.3	4652019	4904192	＋	＋	＋	＋	＋	＋	＋	＋	＋	-	-	-	-	-	＋	＋	＋	-	-	-	-
Alteromonas sp. Mac1	GCA_001562125.1	Aquatic: marine	5	7	3	58	99.8	0.3	4696291	4696291	＋	＋	＋	＋	＋	＋	＋	＋	＋	-	-	-	-	-	＋	＋	＋	-	-	-	-
Alteromonas sp. Mac2	GCA_001562155.1	Aquatic: marine	5	5	5	32	99.5	0.3	4666357	4666357	＋	＋	＋	＋	＋	＋	＋	＋	＋	-	-	-	-	-	＋	＋	＋	-	-	-	-
Alteromonas stellipolaris R10SW13	GCA_001562195.1	Aquatic: marine	5	5	5	57	99.8	0.4	4649146	4649146	＋	＋	＋	＋	＋	＋	＋	＋	＋	-	-	-	-	-	＋	＋	＋	-	-	-	-
Alteromonas macleodii D7	GCA_001562235.1	Aquatic: marine	5	5	5	62	100	1.1	4575623	4575623	＋	＋	＋	＋	＋	＋	＋	＋	＋	＋	＋	＋	-	＋	-	-	-	-	-	-	-
Alteromonas mediterranea U10	GCA_001562295.1	Aquatic: marine	8	5	5	62	100	1	4618068	4910574	＋	＋	＋	＋	＋	＋	＋	＋	＋	-	-	-	＋	-	-	-	-	-	-	-	-
Alteromonas mediterranea UM8	GCA_001562315.1	Aquatic: marine	6	5	5	64	100	1	4597489	4885197	＋	＋	＋	＋	＋	＋	＋	＋	＋	-	-	-	＋	-	-	-	-	-	-	-	-
Alteromonas macleodii HOT1A3	GCA_001578515.1	Aquatic: marine	6	5	5	71	100	0.2	4652873	4801807	＋	＋	＋	＋	＋	＋	＋	＋	＋	-	-	-	＋	-	-	-	-	-	-	-	-
Alteromonas stellipolaris PQQ-42	GCA_001632765.1	Aquatic: marine	5	5	5	63	99.8	0.3	4755740	4755740	＋	＋	＋	＋	＋	＋	＋	＋	＋	-	-	-	—	-	＋	＋	＋	-	-	-	-
Alteromonas stellipolaris PQQ-44	GCA_001632825.1	Aquatic: marine	5	5	5	63	99.8	0.7	4721861	4721861	＋	＋	＋	＋	＋	＋	＋	＋	＋	-	-	-	—	-	＋	＋	＋	-	-	-	-
Alteromonas macleodii KCC01	GCA_001750295.1	Engineered: lab enrichment	6	1	1	69	100	1	469776	5243647	＋	＋	＋	＋	＋	＋	＋	＋	＋	-	-	-	＋	-	-	-	-	-	-	-	-
Alteromonas macleodii CUKW	GCA_001750305.1	Engineered: lab enrichment	6	1	1	68	100	1	469769	5249970	＋	＋	＋	＋	＋	＋	＋	＋	＋	-	-	-	＋	-	-	-	-	-	-	-	-
Alteromonas macleodii KCPu01	GCA_001750315.1	Engineered: lab enrichment	5	1	1	73	100	1	469776	5248437	＋	＋	＋	＋	＋	＋	＋	＋	＋	-	-	-	＋	-	-	-	-	-	-	-	-
Alteromonas macleodii KCP01	GCA_001750365.1	Engineered: lab enrichment	6	1	1	68	100	1	469908	5243117	＋	＋	＋	＋	＋	＋	＋	＋	＋	-	-	-	＋	-	-	-	-	-	-	-	-
Alteromonas confluentis KCTC 42603	GCA_001757105.1	Aquatic: marine	6	5	5	57	99.6	1.6	215841	4864964	＋	＋	＋	＋	＋	＋	＋	＋	＋	＋	＋	＋	＋	＋	-	-	-	-	-	-	-
Alteromonas lipolytica JW12	GCA_001758465.1	Aquatic: marine	3	5	2	50	99.8	1.5	403822	5018451	＋	＋	＋	＋	＋	＋	＋	＋	＋	-	-	-	-	-	＋	＋	—	＋	-	-	-
Alteromonas sp. V450	GCA_001885075.1	Host-associated: other	3	1	3	54	100	0.9	4389503	4394900	＋	＋	＋	＋	＋	＋	＋	＋	＋	-	-	-	-	-	-	-	-	-	-	-	-
Alteromonas sp. Mex14	GCA_001886375.1	Aquatic: marine	6	5	5	38	99.9	0.3	4489455	4489455	＋	＋	＋	＋	-	-	-	＋	＋	-	-	-	-	-	-	-	-	-	-	-	-
Alteromonas mediterranea CP48	GCA_001886395.1	Aquatic: marine	6	5	5	76	99.8	4.2	4324292	4927947	＋	＋	＋	＋	＋	＋	＋	＋	＋	-	-	-	-	-	-	-	-	-	-	-	-
Alteromonas mediterranea CP49	GCA_001886415.1	Aquatic: marine	3	5	5	67	99.2	4.2	4361254	4971381	＋	＋	＋	＋	＋	＋	＋	＋	＋	-	-	-	-	-	-	-	-	-	-	-	-
Alteromonas mediterranea RG65	GCA_001886435.1	Aquatic: marine	8	5	6	72	99.8	0.5	4349864	4652214	＋	＋	＋	＋	＋	＋	＋	＋	＋	-	-	-	-	-	-	-	-	-	-	-	-
Alteromonas mediterranea AR43	GCA_001886455.1	Aquatic: marine	8	5	5	64	99.8	0.2	4344439	4344439	＋	＋	＋	＋	＋	＋	＋	＋	＋	-	-	-	-	-	-	-	-	-	-	-	-
Alteromonas sp. RW2A1	GCA_001886475.1	Aquatic: marine	6	5	5	60	99.9	0.5	4143824	4143824	＋	＋	＋	＋	＋	＋	＋	＋	＋	-	-	-	＋	-	-	-	-	-	-	-	-
Alteromonas sp. W12	GCA_001924945.1	Host-associated: other	6	0	1	65	100	0.2	877525	4604222	＋	＋	＋	＋	＋	＋	＋	＋	＋	-	-	-	-	-	-	-	-	-	-	-	-
Alteromonas abrolhosensis PEL67E	GCA_001953635.1	Aquatic: marine	6	1	2	70	100	0.2	323387	4433598	＋	＋	＋	＋	＋	＋	＋	＋	＋	-	-	-	-	-	-	-	-	-	-	-	-
Alteromonas abrolhosensis PEL68C	GCA_001953645.1	Aquatic: marine	6	1	2	62	98.8	2.1	31662	4415761	＋	＋	＋	＋	＋	＋	＋	＋	＋	-	-	-	-	-	-	-	-	-	-	-	-
Alteromonas pelagimontana 5.12	GCA_002499975.2	Aquatic: sediment	4	4	4	58	99.3	1.7	4314189	4314189	-	＋	＋	＋	＋	＋	＋	＋	＋	-	-	-	-	-	-	-	-	-	-	-	-
Alteromonas facilis P0213	GCA_002807665.1	Aquatic: sediment	4	1	2	50	99.7	0.6	687814	3914585	＋	＋	＋	＋	-	-	-	＋	＋	-	-	-	-	-	-	-	-	-	＋	-	-
Alteromonas flava P0211	GCA_002807685.1	Aquatic: sediment	3	1	1	50	99.9	0.2	488695	3646037	＋	＋	＋	＋	＋	＋	-	＋	＋	-	-	-	-	-	-	-	-	-	-	-	-
Alteromonas sp. MB-3u-76	GCA_002831605.1	Aquatic: other	5	5	5	64	99.9	0.3	4360928	4360928	＋	＋	＋	＋	＋	＋	＋	＋	＋	-	-	-	-	-	-	-	-	-	-	-	-
Alteromonas macleodii Te101	GCA_002849875.1	Aquatic: marine	6	5	5	72	100	0.2	4630082	4867393	＋	＋	＋	＋	＋	＋	＋	＋	＋	-	-	-	-	-	-	-	-	-	-	-	-
Alteromonas gracilis 9a2	GCA_002993325.1	Aquatic: sediment	6	5	6	67	99.9	0.2	335224	4324193	＋	＋	＋	＋	＋	＋	＋	＋	＋	-	-	-	-	-	-	-	-	-	-	-	-
Alteromonas alba 190	GCA_002993365.1	Aquatic: marine	4	2	5	57	99.9	0.6	61894	5159414	＋	＋	＋	＋	＋	＋	＋	＋	＋	-	-	-	＋	-	-	-	-	＋	-	-	-
Alteromonas indica IO390401	GCA_003056425.1	Aquatic: marine	5	1	1	62	100	0.9	269150	4364852	-	＋	＋	＋	＋	＋	＋	＋	＋	-	-	-	-	-	-	-	-	-	-	-	-
Alteromonas sp. I10	GCA_003201515.1	Host-associated: other	7	1	1	65	100	0.4	451503	4673900	＋	＋	＋	＋	＋	＋	＋	＋	＋	-	-	-	-	-	-	-	-	-	-	-	-
Alteromonas aestuariivivens KCTC 52655	GCA_003367475.1	Aquatic: sediment	3	1	1	54	100	0.3	343640	3848892	＋	＋	＋	＋	＋	＋	＋	＋	＋	-	-	-	-	-	-	-	-	-	-	＋	＋
Alteromonas sp. BL110	GCA_003443615.1	Host-associated: algae	6	5	5	71	99.9	0.2	4458618	4458618	＋	＋	＋	＋	＋	＋	＋	＋	＋	-	-	-	-	-	-	-	-	-	-	-	-
Alteromonas sp. RKMC-009	GCA_003584565.3	Host-associated: other	5	5	5	61	100	1.5	4934803	5012246	＋	＋	＋	＋	＋	＋	＋	＋	＋	-	-	-	-	-	-	-	-	-	-	-	-
Alteromonas sp. BL110	GCA_003626795.1	Host-associated: algae	6	1	2	64	100	0.2	2454281	4437258	＋	＋	＋	＋	＋	＋	＋	＋	＋	-	-	-	-	-	-	-	-	-	-	-	-
Alteromonas sediminis U0105	GCA_003820355.1	Aquatic: sediment	3	1	2	48	99.1	0.8	853149	3963939	＋	＋	＋	＋	-	-	-	＋	＋	-	-	-	-	-	-	-	-	＋	-	-	-
Alteromonas sp. KS69	GCA_003989595.1	Aquatic: marine	2	1	1	54	99.9	0.2	153573	4882533	＋	＋	＋	＋	＋	＋	＋	＋	＋	＋	＋	＋	-	＋	-	-	＋	-	-	-	-
Alteromonas sp. KUL49	GCA_004299385.1	Host-associated: algae	2	2	1	50	99.6	1.6	364199	4615000	＋	＋	＋	＋	＋	＋	＋	＋	＋	-	-	-	-	-	-	-	-	-	-	-	-
Alteromonas sp. KUL42	GCA_004321515.1	Host-associated: algae	3	1	1	51	99.9	1	233207	5000727	＋	＋	＋	＋	＋	＋	＋	＋	＋	-	-	-	-	-	-	-	-	-	-	-	-
Alteromonas sp. KUL17	GCA_004321525.1	Host-associated: algae	2	1	1	50	99.9	0.2	168920	4831342	＋	＋	＋	＋	＋	＋	＋	＋	＋	-	-	-	-	-	-	-	-	-	-	-	-
Alteromonas portus HB161718	GCA_005117025.1	Aquatic: sediment	7	1	1	70	100	0.4	453001	4543354	＋	＋	＋	＋	＋	＋	＋	＋	＋	-	-	-	-	-	-	-	-	-	-	-	-
Alteromonas mediterranea PT11	GCA_006517095.1	Aquatic: marine	3	1	1	64	100	0.2	4343683	4343683	＋	＋	＋	＋	＋	＋	＋	＋	＋	-	-	-	-	-	-	-	-	-	-	-	-
Alteromonas mediterranea PT15	GCA_006517115.1	Aquatic: marine	3	1	1	65	99.7	0.2	4294985	4294985	＋	＋	＋	＋	＋	＋	＋	＋	＋	-	-	-	-	-	-	-	-	-	-	-	-
Alteromonas sp. KUL17	GCA_006538305.1	Host-associated: algae	2	1	1	50	99.9	0.2	168920	4831342	＋	＋	＋	＋	＋	＋	＋	＋	＋	-	-	-	-	-	-	-	-	-	-	-	-
Alteromonas sp. KUL42	GCA_006538325.1	Host-associated: algae	3	1	1	51	99.9	1	233207	5000727	＋	＋	＋	＋	＋	＋	＋	＋	＋	-	-	-	-	-	-	-	-	-	-	-	-
Alteromonas sp. KUL49	GCA_006538345.1	Host-associated: algae	2	2	1	50	99.6	1.6	364199	4615000	＋	＋	＋	＋	＋	＋	＋	＋	＋	-	-	-	-	-	-	-	-	-	-	-	-
Alteromonas sp. I4	GCA_009176745.1	Aquatic: marine	4	4	4	57	99.9	1	5113645	5237481	＋	＋	＋	＋	＋	＋	＋	＋	＋	-	-	-	-	-	-	-	-	-	-	-	-
Alteromonas mediterranea AltCH17	GCA_009759785.1	Aquatic: marine	3	1	1	66	99.9	0.3	4512541	4512541	＋	＋	＋	＋	＋	＋	＋	＋	＋	-	-	-	-	-	-	-	-	-	-	-	-
Alteromonas profundi 345S023	GCA_010500865.1	Aquatic: marine	3	1	2	62	99.9	0.8	129189	4391362	＋	＋	＋	＋	＋	＋	＋	＋	＋	-	-	-	-	-	-	-	-	-	-	-	-
Alteromonas genovensis LMG 24078	GCA_010500895.1	Host-associated: other	3	2	1	62	100	0.5	340293	4071069	＋	＋	＋	＋	＋	＋	＋	＋	＋	-	-	-	-	-	-	-	-	-	-	-	-
Alteromonas hispanica LMG 22958	GCA_010500915.1	Aquatic: non-marine saline	2	2	1	63	99.9	0.2	307433	4068222	＋	＋	＋	＋	-	-	-	＋	＋	-	-	-	-	-	-	-	-	-	-	-	-
Alteromonas ponticola MYP5	GCA_012911815.1	Aquatic: marine	2	1	1	54	99.8	1.3	468870	3602801	-	＋	＋	＋	-	-	-	＋	＋	-	-	-	-	-	-	-	-	-	-	-	-
Alteromonas sp. 07-89-2	GCA_013113925.1	Host-associated: algae	2	1	1	55	100	0.2	138522	4578938	＋	＋	＋	＋	＋	＋	＋	＋	＋	-	-	-	-	-	-	-	-	-	-	-	-
Alteromonas macleodii F12	GCA_014825945.1	Aquatic: marine	7	6	6	73	98.6	0.2	3117849	4728377	＋	＋	＋	＋	＋	＋	＋	＋	＋	-	-	-	-	-	-	-	-	-	-	-	-
Alteromonas sp. B31-7	GCA_015767655.1	Aquatic: marine	5	5	5	65	99.8	0.6	4609080	4609080	-	＋	＋	＋	＋	＋	＋	＋	＋	＋	＋	＋	-	＋	-	-	＋	-	-	-	-
Alteromonas sp. KC3	GCA_016756315.1	Host-associated: algae	6	5	5	69	99.9	0.2	4561647	4561647	＋	＋	＋	＋	＋	＋	＋	＋	＋	-	-	-	-	-	-	-	-	-	-	-	-
Alteromonas sp. KC14	GCA_016756335.1	Host-associated: algae	6	5	5	44	99.8	0.2	4544939	4544939	＋	＋	＋	＋	＋	＋	＋	＋	＋	-	-	-	-	-	-	-	-	-	-	-	-
Alteromonas macleodii MW7	GCA_016758275.1	Host-associated: algae	3	1	1	66	100	0.4	406450	4771559	＋	＋	＋	＋	＋	＋	＋	＋	＋	-	-	-	＋	-	-	-	-	-	-	-	-
Alteromonas macleodii MC7	GCA_016758345.1	Host-associated: algae	3	1	1	66	100	0.4	406450	4771423	＋	＋	＋	＋	＋	＋	＋	＋	＋	-	-	-	＋	-	-	-	-	-	-	-	-
Alteromonas sp. K632G	GCA_017653625.1	Aquatic: marine	2	1	1	54	99.9	0.8	206267	4793563	＋	＋	＋	＋	＋	＋	＋	＋	＋	＋	＋	＋	-	＋	-	-	＋	-	-	-	-
Alteromonas sp. ALT199	GCA_018619335.1	Aquatic: marine	4	2	1	61	99.8	0.2	68360	4632301	＋	＋	＋	＋	＋	＋	＋	＋	＋	-	-	-	-	-	-	-	-	-	-	-	-
Alteromonas sp. C1M14	GCA_018860965.1	Aquatic: marine	3	1	1	46	99.9	1.3	433305	4080301	＋	＋	＋	＋	＋	＋	＋	＋	＋	-	-	-	-	-	-	-	-	-	-	-	-
Alteromonas lipotrueae MD_652	GCA_019249215.1	Aquatic: marine	1	1	1	50	99.9	0.3	303432	4747163	＋	＋	＋	＋	＋	＋	＋	＋	＋	-	-	-	-	-	-	-	＋	-	-	-	-
Alteromonas lipotrueiana PS_109	GCA_019249245.1	Aquatic: marine	1	1	1	53	99.6	1.2	125274	3758914	-	＋	＋	＋	-	＋	＋	＋	＋	-	-	-	-	-	-	-	-	-	-	-	-
Alteromonas lipotrueae MD_674	GCA_019249255.1	Aquatic: marine	1	1	1	48	99.9	0.2	303855	4734264	＋	＋	＋	＋	＋	＋	＋	＋	＋	-	-	-	-	-	-	-	＋	-	-	-	-
Alteromonas antoniana MD_567	GCA_019249295.1	Aquatic: marine	2	1	2	53	99.9	0.8	156927	4948390	＋	＋	＋	＋	＋	＋	＋	＋	＋	-	-	-	＋	-	-	-	-	-	-	-	-
Alteromonas sp. CNT1-28	GCA_022348345.1	Host-associated: other	4	2	1	63	100	0.5	105028	4898487	＋	＋	＋	＋	＋	＋	＋	＋	＋	-	-	-	-	-	-	-	-	-	-	-	-
Alteromonas sp. MCA-1	GCA_022352265.1	Host-associated: other	1	1	1	56	93.7	1.5	11491	4460997	＋	＋	＋	＋	＋	＋	＋	＋	＋	-	-	-	-	-	-	-	-	-	-	-	-
Alteromonas macleodii QZ9-9	GCA_023805395.1	Host-associated: algae	6	5	5	71	100	0.2	4894500	4974508	＋	＋	＋	＋	＋	＋	＋	＋	＋	-	-	-	-	-	-	-	-	-	-	-	-
Alteromonas sp. LMIT006	GCA_024300645.1	Host-associated: algae	3	3	3	49	96	0.5	2533120	2533120	＋	＋	＋	＋	＋	＋	＋	＋	＋	-	-	-	-	-	-	-	-	-	-	-	-
Alteromonas stellipolaris PDR3	GCA_024518635.1	Host-associated: algae	4	1	1	58	99.9	0.4	442734	4429315	＋	＋	＋	＋	＋	＋	＋	＋	＋	-	-	-	-	-	＋	＋	＋	-	-	-	-
Alteromonas salexigens ASW11-19	GCA_025628895.1	Aquatic: marine	1	1	1	54	100	1	503268	3547440	-	＋	＋	＋	-	-	-	＋	＋	-	-	-	-	-	-	-	-	-	-	-	-
Alteromonas aquimaris ASW11-7	GCA_026183695.1	Aquatic: marine	1	1	1	50	99.8	2	535280	3530922	-	＋	＋	＋	-	-	-	＋	＋	-	-	-	-	-	-	-	-	-	-	-	-
Alteromonas sp. ASW11-130	GCA_026183735.1	Aquatic: marine	1	1	1	52	99.8	2.3	152243	3864717	-	＋	＋	＋	-	-	-	＋	＋	-	-	-	-	-	-	-	-	-	-	-	-
Alteromonas sp. a30	GCA_026788005.1	Aquatic: sediment	1	2	3	50	99.4	1.1	192787	4545799	-	＋	＋	＋	-	-	-	＋	＋	＋	＋	＋	-	＋	-	-	-	-	-	-	-
Alteromonas macleodii G21654-S1	GCA_027213725.1	Host-associated: other	5	1	1	59	100	0.3	298608	4833909	＋	＋	＋	＋	＋	＋	＋	＋	＋	-	-	-	-	-	-	-	-	-	-	-	-
Alteromonas sp. BMJM2	GCA_027257845.1	Aquatic: marine	5	1	1	61	99.8	0.3	233098	4484740	＋	＋	＋	＋	＋	＋	＋	＋	＋	-	-	-	-	-	-	-	-	-	-	-	-
Alteromonas sp. PRIM-21	GCA_027563165.1	Aquatic: marine	8	1	1	71	99.9	0.2	244193	4638422	＋	＋	＋	＋	＋	＋	＋	＋	＋	-	-	-	-	-	-	-	-	-	-	-	-
Alteromonas gilva chi3	GCA_028595265.1	Aquatic: sediment	3	1	1	50	99.9	1	3098937	4574923	＋	＋	＋	＋	＋	＋	＋	＋	＋	-	-	-	-	-	-	-	-	-	-	-	-
Alteromonas sp. 009811495	GCA_028865455.1	Host-associated: other	6	5	5	67	99.9	0.3	4432056	4432056	＋	＋	＋	＋	＋	＋	＋	＋	＋	-	-	-	-	-	-	-	-	-	-	-	-
Alteromonas sp. ZYF713	GCA_029760875.1	Aquatic: marine	5	2	3	56	99.9	2.6	270140	5268829	＋	＋	＋	＋	＋	＋	＋	＋	＋	-	-	-	-	-	-	-	-	＋	-	-	-
Alteromonas arenosi ASW11-36	GCA_030362855.1	Aquatic: sediment	3	1	1	52	100	0.3	472324	3740133	＋	＋	＋	＋	-	-	-	＋	＋	-	-	-	-	-	-	-	-	-	-	-	-
Alteromonas macleodii CCMP836_Bin21_fgap_57066_1	GCA_030373465.1	Aquatic: marine	0	0	0	46	98	0.2	138090	4503556	＋	＋	＋	＋	＋	＋	＋	＋	＋	-	-	-	-	-	-	-	-	-	-	-	-
Alteromonas sp. G3M13	GCA_030547065.1	Aquatic: marine	1	2	1	54	100	1.1	470214	4904403	＋	＋	＋	＋	＋	＋	＋	＋	＋	-	-	-	-	-	-	-	-	-	-	-	-
Alteromonas sp. F2M13	GCA_030547075.1	Aquatic: marine	1	1	2	51	99.8	0.4	232361	4579337	＋	＋	＋	＋	＋	＋	＋	＋	＋	-	-	-	-	-	＋	＋	＋	-	-	-	-
Alteromonas stellipolaris D3M08	GCA_030547325.1	Aquatic: marine	1	2	2	55	99.8	0.6	345657	4705815	＋	＋	＋	＋	＋	＋	＋	＋	＋	-	-	-	-	-	＋	＋	＋	-	-	-	-
Alteromonas stellipolaris F2M12	GCA_030547565.1	Aquatic: marine	3	2	2	65	99.8	0.3	348533	4743303	＋	＋	＋	＋	＋	＋	＋	＋	＋	-	-	-	-	-	＋	＋	＋	-	-	-	-
Alteromonas stellipolaris F3M13	GCA_030547745.1	Aquatic: marine	1	2	2	59	99.8	0.6	338229	4708046	＋	＋	＋	＋	＋	＋	＋	＋	＋	-	-	-	-	-	＋	＋	＋	-	-	-	-
Alteromonas stellipolaris F3M06	GCA_030547865.1	Aquatic: marine	1	1	2	66	99.8	0.3	304308	4708163	＋	＋	＋	＋	＋	＋	＋	＋	＋	-	-	-	-	-	＋	＋	＋	-	-	-	-
Alteromonas stellipolaris 6C01	GCA_030688975.1	Aquatic: marine	2	2	1	66	99.8	0.5	190013	4598618	＋	＋	＋	＋	＋	＋	＋	＋	＋	-	-	-	-	-	＋	＋	＋	-	-	-	-
Alteromonas stellipolaris 3D04	GCA_030689065.1	Aquatic: marine	1	1	2	57	99.8	0.3	431912	4693899	＋	＋	＋	＋	＋	＋	＋	＋	＋	-	-	-	-	-	＋	＋	＋	-	-	-	-
Alteromonas sp. W364	GCA_031846205.1	Aquatic: marine	1	1	1	49	99.9	0.5	406835	3934736	＋	＋	＋	＋	＋	＋	＋	＋	＋	-	-	-	-	-	-	-	-	-	-	-	-
Alteromonas sp. CI.11.F.A3	GCA_032925565.1	Engineered: lab enrichment	5	5	5	62	99.8	0.5	4662912	4662912	＋	＋	＋	＋	＋	＋	＋	＋	＋	-	-	-	-	-	＋	＋	＋	-	-	-	-
Alteromonas sp. F394	GCA_036864375.1	Aquatic: marine	1	1	1	60	99.9	0.2	327054	4060575	＋	＋	＋	＋	＋	＋	＋	＋	＋	-	-	-	-	-	-	-	-	-	-	-	-
Alteromonas mediterranea F388	GCA_036864415.1	Aquatic: marine	2	1	1	67	99.9	0.2	56323	4557586	＋	＋	＋	＋	＋	＋	＋	＋	＋	-	-	-	＋	-	-	-	-	-	-	-	-
Alteromonas sp. F297	GCA_036864475.1	Aquatic: marine	1	1	1	61	100	0.2	202737	4492091	＋	＋	＋	＋	＋	＋	＋	＋	＋	-	-	-	-	-	-	-	-	-	-	-	-
Alteromonas sp. F363	GCA_036864485.1	Aquatic: marine	1	1	1	66	99.9	0.3	430065	4595015	＋	＋	＋	＋	＋	＋	＋	＋	＋	-	-	-	-	-	-	-	-	-	-	-	-
Alteromonas genovensis F188	GCA_036864575.1	Aquatic: marine	1	1	2	63	100	0.2	937907	4126880	＋	＋	＋	＋	＋	＋	＋	＋	＋	-	-	-	-	-	-	-	-	-	-	-	-
Alteromonas gracilis J4	GCA_036870955.2	Aquatic: marine	6	5	5	67	97.2	0.2	4492914	4492914	＋	＋	＋	＋	＋	＋	＋	＋	＋	-	-	-	-	-	-	-	-	-	-	-	-
Alteromonas macleodii CH_XMU1424-2	GCA_037029285.1	Host-associated: algae	2	1	1	57	100	0.2	138329	4796685	＋	＋	＋	＋	＋	＋	＋	＋	＋	-	-	-	＋	-	-	-	-	-	-	-	-
Alteromonas macleodii CH_XMU1421	GCA_037029305.1	Host-associated: algae	2	1	1	61	100	0.2	136341	4812769	＋	＋	＋	＋	＋	＋	＋	＋	＋	-	-	-	＋	-	-	-	-	-	-	-	-
Alteromonas macleodii CH_XMU1417	GCA_037029345.1	Host-associated: algae	2	1	1	64	100	0.2	126821	4812774	＋	＋	＋	＋	＋	＋	＋	＋	＋	-	-	-	＋	-	-	-	-	-	-	-	-
Alteromonas sp. CH_XMU1407-6	GCA_037029385.1	Host-associated: algae	2	1	1	52	99.8	0.2	118406	4762679	＋	＋	＋	＋	＋	＋	＋	＋	＋	-	-	-	＋	-	-	-	-	-	-	-	-
Alteromonas macleodii CH_XMU1407-3	GCA_037029405.1	Host-associated: algae	1	1	1	64	100	0.2	103457	4754467	＋	＋	＋	＋	＋	＋	＋	＋	＋	-	-	-	＋	-	-	-	-	-	-	-	-
Alteromonas mediterranea CH_XMU1405-1	GCA_037029415.1	Host-associated: algae	2	1	1	62	99.7	0.4	216756	4273253	＋	＋	＋	＋	＋	＋	＋	＋	＋	＋	＋	＋	＋	＋	-	-	-	-	-	-	-
Alteromonas macleodii CH_NATL1A-1	GCA_037029505.1	Host-associated: algae	2	1	1	60	100	0.2	136341	4811693	＋	＋	＋	＋	＋	＋	＋	＋	＋	-	-	-	＋	-	-	-	-	-	-	-	-
Alteromonas macleodii CH_MIT9313-4	GCA_037029555.1	Host-associated: algae	1	1	1	52	100	0.2	118422	4809764	＋	＋	＋	＋	＋	＋	＋	＋	＋	-	-	-	＋	-	-	-	-	-	-	-	-
Alteromonas sp. CH_MED4-4	GCA_037029575.1	Host-associated: algae	2	1	1	58	100	0.2	136297	4812341	＋	＋	＋	＋	＋	＋	＋	＋	＋	-	-	-	＋	-	-	-	-	-	-	-	-
Alteromonas macleodii CH_CUG1419	GCA_037029705.1	Host-associated: algae	2	1	1	65	100	0.2	138329	4815995	＋	＋	＋	＋	＋	＋	＋	＋	＋	-	-	-	＋	-	-	-	-	-	-	-	-
Alteromonas macleodii KD01	GCA_037477885.1	Aquatic: marine	6	5	5	71	100	0.5	4603466	5218117	＋	＋	＋	＋	＋	＋	＋	＋	＋	-	-	-	＋	-	-	-	-	-	-	-	-
Alteromonas macleodii PAB 2.8	GCA_038448265.1	Aquatic: marine	6	1	1	67	99.9	0.6	91856	5041386	＋	＋	＋	＋	＋	＋	＋	＋	＋	-	-	-	-	-	-	-	-	-	-	-	-
Alteromonas macleodii 116.6	GCA_038448305.1	Host-associated: other	6	3	2	67	100	1	118422	4575709	＋	＋	＋	＋	＋	＋	＋	＋	＋	-	-	-	-	-	-	-	-	-	-	-	-
Alteromonas macleodii 576.3	GCA_038448325.1	Host-associated: other	6	2	1	69	100	0.2	169064	4422584	＋	＋	＋	＋	＋	＋	＋	＋	＋	-	-	-	-	-	-	-	-	-	-	-	-
Alteromonas macleodii 463.2	GCA_038448345.1	Host-associated: other	6	4	2	71	100	0.6	157358	4388052	＋	＋	＋	＋	＋	＋	＋	＋	＋	-	-	-	＋	-	-	-	-	-	-	-	-
Alteromonas macleodii PL 3.10	GCA_038448365.1	Aquatic: marine	6	1	1	69	100	0.2	225204	4838319	＋	＋	＋	＋	＋	＋	＋	＋	＋	-	-	-	＋	-	-	-	-	-	-	-	-
Alteromonas macleodii PEL 72E	GCA_038448385.1	Aquatic: marine	5	3	2	71	100	0.5	212144	4692133	＋	＋	＋	＋	＋	＋	＋	＋	＋	＋	＋	＋	-	＋	-	-	-	-	-	-	-
Alteromonas sp. NFXS44	GCA_040148705.1	Aquatic: marine	3	1	1	57	100	1.2	793974	5053695	＋	＋	＋	＋	＋	＋	＋	＋	＋	-	-	-	-	-	-	-	-	-	-	-	-
Alteromonas nitratireducens CYL-A6	GCA_040812025.1	Aquatic: sediment	2	1	1	56	99.9	0.2	160884	3593072	＋	＋	＋	＋	-	-	-	＋	＋	-	-	-	-	-	-	-	-	-	＋	-	-
Alteromonas macleodii EZ55	GCA_041107515.1	Host-associated: algae	2	1	1	60	100	0.2	110213	4643808	＋	＋	＋	＋	＋	＋	＋	＋	＋	-	-	-	-	-	-	-	-	-	-	-	-
Alteromonas sp. DY56-G5	GCA_041414725.1	Aquatic: marine	1	2	1	64	100	0.7	83495	4950223	＋	＋	＋	＋	＋	＋	＋	＋	＋	-	-	-	＋	-	-	-	-	-	-	-	-
Alteromonas sp. R78001	GCA_042466175.1	Host-associated: algae	5	5	5	63	99.8	0.3	4688895	4891695	＋	＋	＋	＋	＋	＋	＋	＋	＋	-	-	-	-	-	＋	＋	＋	-	-	-	-
Alteromonas sediminis KCTC 62080	GCA_042643185.1	Aquatic: sediment	1	1	2	48	99.1	0.8	853026	3964508	＋	＋	＋	＋	-	-	-	＋	＋	-	-	-	-	-	-	-	-	＋	-	-	-
Alteromonas macleodii PL 3.10	GCA_042714605.1	Aquatic: marine	6	1	1	69	100	0.2	225204	4838319	＋	＋	＋	＋	＋	＋	＋	＋	＋	-	-	-	＋	-	-	-	-	-	-	-	-
Alteromonas macleodii PEL 72E	GCA_042715695.1	Aquatic: marine	5	3	2	71	100	0.5	212144	4692133	＋	＋	＋	＋	＋	＋	＋	＋	＋	＋	＋	＋	-	＋	-	-	-	-	-	-	-
Alteromonas macleodii AB 576.3	GCA_042715705.1	Host-associated: other	6	2	1	69	100	0.2	169064	4422584	＋	＋	＋	＋	＋	＋	＋	＋	＋	-	-	-	-	-	-	-	-	-	-	-	-
Alteromonas macleodii AB 463.2	GCA_042715715.1	Host-associated: other	6	4	2	71	100	0.6	157358	4388052	＋	＋	＋	＋	＋	＋	＋	＋	＋	-	-	-	＋	-	-	-	-	-	-	-	-
Alteromonas macleodii PAB 2.8	GCA_042715725.1	Aquatic: marine	6	1	1	67	99.9	0.6	91856	5041386	＋	＋	＋	＋	＋	＋	＋	＋	＋	-	-	-	-	-	-	-	-	-	-	-	-
Alteromonas macleodii AB 116.6	GCA_042715885.1	Aquatic: marine	6	3	2	67	100	1	118422	4575709	＋	＋	＋	＋	＋	＋	＋	＋	＋	-	-	-	-	-	-	-	-	-	-	-	-
Alteromonas sp. MTD1	GCA_042848195.1	Aquatic: marine	2	1	1	56	99.9	0.2	324388	3835713	＋	＋	＋	＋	-	-	-	＋	＋	-	-	-	-	-	-	-	-	-	-	-	-
Alteromonas gracilis MTD5	GCA_042855455.1	Aquatic: marine	1	1	1	72	100	0.6	284273	4383752	＋	＋	＋	＋	＋	＋	＋	＋	＋	-	-	-	-	-	-	-	-	-	-	-	-
Alteromonas macleodii H4-1	GCA_042986645.1	Host-associated: algae	6	5	5	71	100	0.2	4891606	4971614	＋	＋	＋	＋	＋	＋	＋	＋	＋	-	-	-	-	-	-	-	-	-	-	-	-
Alteromonas gracilis HQB-172	GCA_043420335.1	Aquatic: sediment	1	1	1	55	99.9	0.3	379673	4515450	＋	＋	＋	＋	＋	＋	＋	＋	＋	-	-	-	-	-	-	-	-	-	-	-	-
Alteromonas gracilis HQB-172	GCA_043642145.1	Host-associated: other	1	1	1	55	99.9	0.3	379673	4515450	＋	＋	＋	＋	＋	＋	＋	＋	＋	-	-	-	-	-	-	-	-	-	-	-	-
Alteromonas marina OM2201	GCA_046113265.1	Aquatic: marine	6	5	5	72	99.9	0.5	4489073	4728303	＋	＋	＋	＋	＋	＋	＋	＋	＋	-	-	-	-	-	-	-	-	-	-	-	-
Alteromonas sp. 76-1	GCA_900654235.1	Aquatic: marine	5	5	5	62	99.9	0.3	4731105	4857090	＋	＋	＋	＋	＋	＋	＋	＋	＋	-	-	-	-	-	＋	＋	＋	-	-	-	-
Alteromonas macleodii BGP6	GCA_901446615.2	Aquatic: marine	6	5	5	70	100	0.2	4673923	4819231	＋	＋	＋	＋	＋	＋	＋	＋	＋	-	-	-	＋	-	-	-	-	-	-	-	-
Alteromonas macleodii 83-1	GCA_901446755.2	Aquatic: marine	6	5	5	70	100	0.2	4672348	4817656	＋	＋	＋	＋	＋	＋	＋	＋	＋	-	-	-	＋	-	-	-	-	-	-	-	-
Alteromonas macleodii BGP9	GCA_901457775.2	Aquatic: marine	6	5	5	70	100	0.2	4569171	4807803	＋	＋	＋	＋	＋	＋	＋	＋	＋	-	-	-	＋	-	-	-	-	-	-	-	-
Alteromonas macleodii BGP14	GCA_901457785.2	Aquatic: marine	6	5	5	70	100	0.2	4672348	4817656	＋	＋	＋	＋	＋	＋	＋	＋	＋	-	-	-	＋	-	-	-	-	-	-	-	-
Alteromonas macleodii EZ55	GCA_901457815.2	Aquatic: marine	6	5	5	71	100	0.2	4712952	4916878	＋	＋	＋	＋	＋	＋	＋	＋	＋	-	-	-	＋	-	-	-	-	-	-	-	-
Alteromonas macleodii MIT1002	GCA_901457835.2	Aquatic: marine	6	5	5	71	100	0.5	4634081	4736936	＋	＋	＋	＋	＋	＋	＋	＋	＋	-	-	-	＋	-	-	-	-	-	-	-	-
Alteromonas sp. 38	GCA_902506055.1	Host-associated: algae	4	1	1	59	99.9	0.4	2434709	4715043	＋	＋	＋	＋	＋	＋	＋	＋	＋	-	-	-	-	-	-	-	＋	-	-	-	-
Alteromonas fortis 1	GCA_903772925.1	Host-associated: algae	4	3	3	66	100	0.2	820233	4665060	＋	＋	＋	＋	＋	＋	＋	＋	＋	-	-	-	-	-	-	-	-	-	-	-	-
Alteromonas sp. 154	GCA_904067635.1	Host-associated: algae	5	1	1	61	99.9	0.4	689098	4715980	＋	＋	＋	＋	＋	＋	＋	＋	＋	-	-	-	-	-	-	-	＋	-	-	-	-
Alteromonas stellipolaris 4-78	GCA_947492305.1	Host-associated: algae	2	2	1	66	99.8	0.4	565054	4524240	＋	＋	＋	＋	＋	＋	＋	＋	＋	-	-	-	-	-	＋	＋	＋	-	-	-	-
Alteromonas macleodii 04df0251-e1f1-4ecc-ad07-29305790e98c	GCA_963691725.1	Host-associated: algae	6	5	5	71	100	0.6	4670665	4670665	＋	＋	＋	＋	＋	＋	＋	＋	＋	-	-	-	-	-	-	-	-	-	-	-	-
