# Supplementary material for: Alteromonas nitratireducens sp. nov., a Novel Nitrate-Reducing Bacterium Isolated from Marine Sediments, and the Evolution of Nitrate-Reducing Genes in the Genus Alteromonas
Source: Microorganisms. 2025 Aug 13;13(8):1888. doi: 10.3390/microorganisms13081888 (PMC12388587; doi:10.3390/microorganisms13081888)
Supplement: Supplementary file 1 [file microorganisms-13-01888-s001.zip › Table S2.xlsx]

## Sheet: Table S1
Table S2. Detailed 16S rRNA gene sequence identity and top hit type strains of 32 bacterial strains isolated and cultivated in this study.
Strain	Top hit	16S rRNA gene sequence identity (%)	Phyla	Class	Order	Family	Sequence
CYL-A1	Marinobacterium maritimum AR11T	100	Pseudomonadota	Gammaproteobacteria	Alteromonadales	Alteromonadaceae	GCTAGAAGATGACGAGCGGCGGACGGGTGAGTAACGCGTGGGAATCTGCCTGGTAGTGGGGGACAACAGTCGGAAACGACTGCTAATACCGCATACGCCCTTCGGGGGAAAGTGGGGGATCTTCGGACCTCACGCTATCAGATGAGCCCGCGTCGGATTAGCTTGTTGGTGAGGTAAAGGCTCACCAAGGCGATGATCCGTAGCTGGTCTGAGAGGATGATCAGCCACACTGGGACTGAGACACGGCCCAGACTCCTACGGGAGGCAGCAGTGGGGAATATTGGACAATGGGGGCAACCCTGATCCAGCCATGCCGCGTGTGTGAAGAAGGCCTTCGGGTTGTAAAGCACTTTCAGCAGTGAGGAAAGGTGTGTCGTTAATACCGGCATGCTGTGACGT…
CYL-A2	Marinobacterium nitratireducens CN44T	98.93	Pseudomonadota	Gammaproteobacteria	Alteromonadales	Alteromonadaceae	TCTCGGGTGACGAGCGGCGGACGGGTGAGTAACGCGTAGGAATCTACCGAGTAGTGGGGGATAGCCCGGGGAAACCCGGATTAATACCGCATACGCCCTAAGGGGGAAAGTGGGGGATCTTCGGACCTCACGCTATTTGATGAGCCTGCGTAGGATTAGCTAGTTGGTAGGGTAAAGGCCTACCAAGGCGACGATCCTTAGCTGGTCTAAGAGGATGATCAGCCACACTGGGACTGAGACACGGCCCAGACTCCTACGGGAGGCAGCAGTGGGGAATATTGGACAATGGGGGCAACCCTGATCCAGCCATGCCGCGTGTGTGAAGAAGGCCTTCGGGTTGTAAAGCACTTTCAGTGGTGAGGAAAGGTGAGCGGTTAATACCCGTTTACTGTGACGTTA…
CYL-A3	Microbulbifer marinus Y215T	100	Pseudomonadota	Gammaproteobacteria	Cellvibrionales	Microbulbiferaceae	CGAGTAGAGCGGCGGACGGGTGAGTAACGCGTGGGAAATTGCCCAGTAGTGGGGGACAACTCGAGGAAACTCGAGCTAATACCGCATACGCCCTACGGGGGAAAGCGGGGGATCTTCGGACCTCGTGCTATTGGATATGCCCGCGTCGGATTAGCTTGTTGGTGAGGTAACGGCTCACCAAGGCGACGATCCGTAGCTGGTCTGAGAGGATGATCAGCCACACTGGGACTGAGACACGGCCCAGACTCCTACGGGAGGCAGCAGTGGGGAATATTGGACAATGGGGGCAACCCTGATCCAGCCATGCCGCGTGTGTGAAGAAGGCCTTCGGGTTGTAAAGCACTTTCAGCAGGGAGGAAGGCCTTAAGATTAATACTCTTAAGGATTGACGTTACCTGC…
CYL-A4	Shewanella litorisediminis SMK1-12T	99.73	Pseudomonadota	Gammaproteobacteria	Alteromonadales	Shewanellaceae	TCCTGAGGTGACGAGCGGCGGACGGGTGAGTAATACCTGGGGATCTGCCCAATCGAGGGGGATAACAGTTGGAAACGACTGCTAATACCGCATACGCCCTACGGGGGAAAGAAGGGGACCTTCGGGCCTTTCGCGATTGGATGAACCCAGGCGGGATTAGCTAGTAGGTGAGGTAATGGCTCACCTAGGCGACGATCCCTAGCTGTTCTGAGAGGATGGACAGCCACACTGGGACTGAGACACGGCCCAGACTCCTACGGGAGGCAGCAGTGGGGAATATTGGACAATGGGGGCAACCCTGATCCAGCCATGCCGCGTGTGTGAAGAAGGCCTTCGGGTTGTAAAGCACTTTCAGTGGGGAGGAAAGGTTGATGGTTAATACCTGTCAGCTGTGACGTT…
CYL-A5	Algoriphagus halophilus DSM 15292T	99.87	Bacteroidota	Cytophagia	Cytophagales	Cyclobacteriaceae	TAATTGAGAGTGGCGCACGGGTGCGTAACGCGTATGCAACCTACCCTATACAGGGGGATAGCCCGGAGAAATCTGGATTAATACCCCATAGCACTATGTTGAGGCATTTCGATATAGTTAAAGATTTATCGGTATAGGATGGGCATGCGTCTGATTAGCTAGTTGGCGGTGTAACGGACCACCAAGGCGACGATCAGTAGGGGTTCTGAGAGGAAGGTCCCCCACACTGGCACTGAGATACGGGCCAGACTCCTACGGGAGGCAGCAGTAGGGAATATTGGGCAATGGACGAGAGTCTGACCCAGCCATGCCGCGTGCAGGAAGACGGCGTTCTGCGTTGTAAACTGCTTTTATCTGGGAAGAAAAGGCCCATGCGTGGGACATTGCCGGTACCAGATG…
CYL-A6	Alteromonas lipolytica JW12T	97.74	Pseudomonadota	Gammaproteobacteria	Alteromonadales	Alteromonadaceae	GCGGCTATACATGCAAGTCGAACGGTAACAGGAAGTGCTTGCACTTCGCTGACGAGTGGCGGACGGGTGAGTAATGCTTGGGAACTTGCCTTTGCGAGGGGGATAACAGTTGGAAACGACTGCTAATACCGCATAACGTCTACGGACCAAAGGGGGCCTCGGCTCCCGCGTGAAGAGAGGCCCAAGTGAGATTAGCTAGTTGGTGAGGTAAAGGCTCACCAAGGCGACGATCTCTAGCTGTTCTGAGAGGAAGATCAGCCACACTGGGACTGAGACACGGCCCAGACTCCTACGGGAGGCAGCAGTGGGGAATATTGCACAATGGGGGAAACCCTGATGCAGCCATGCCGCGTGTGTGAAGAAGGCCTTCGGGTTGTAAAGCACTTTCAGTTGTGAGGA…
CYL-A7	Exiguobacterium algae S126T	100	Bacillota	Bacilli	Caryophanales	Bacillaceae	CCTCCGGGGGGACGATGGTGGAATGAGCGGCGGACGGGTGAGTAACACGTAAAGAACCTGCCCACAGGTCTGGGATAACCACGAGAAATCGGGGCTAATACCGGATGGGTCATCGGACCGCATGGTCCGAGGATGAAAGGCGCTCCGGCGTCGCCTGTGGATGGCTTTGCGGTGCATTAGCTAGTTGGTGGGGTAACGGCCCACCAAGGCGACGATGCATAGCCGACCTGAGAGGGTGATCGGCCACACTGGGACTGAGACACGGCCCAGACTCCTACGGGAGGCAGCAGTAGGGAATCTTCCACAATGGACGAAAGTCTGATGGAGCAACGCCGCGTGAACGATGAAGGCCCTCGGGTCGTAAAGTTCTGTTGTAAGGGAAGAACAAGTGCCGCAGGC…
CYL-A8	Pseudoalteromonas caenipelagi JBTF-M23T	98.93	Pseudomonadota	Gammaproteobacteria	Alteromonadales	Pseudoalteromonadaceae	TAGAAGATGACGAGCGGCGGACGGGTGAGTAATGCTTGGGAACATGCCTTGAGGTGGGGGACAACCGTTGGAAACGACGGCTAATACCGCATAATGTCTACGGACCAAAGGGGGCTTCGGCTCTCGCCTTTAGATTGGCCCAAGTGGGATTAGCTAGTTGGTGAGGTAATGGCTCACCAAGGCGACGATCCCTAGCTGGTTTGAGAGGATGATCAGCCACACTGGAACTGAGACACGGTCCAGACTCCTACGGGAGGCAGCAGTGGGGAATATTGCACAATGGGCGCAAGCCTGATGCAGCCATGCCGCGTGTGTGAAGAAGGCCTTCGGGTTGTAAAGCACTTTCAGTAAGGAGGAAAGGTTAGTAGTTAATACCTGCTAGCTGTGACGTTACTTACA…
CYL-A9	Pseudoalteromonas caenipelagi JBTF-M23T	98.93	Pseudomonadota	Gammaproteobacteria	Alteromonadales	Pseudoalteromonadaceae	TAGAAGATGACGAGCGGCGGACGGGTGAGTAATGCTTGGGAACATGCCTTGAGGTGGGGGACAACCGTTGGAAACGACGGCTAATACCGCATAATGTCTACGGACCAAAGGGGGCTTCGGCTCTCGCCTTTAGATTGGCCCAAGTGGGATTAGCTAGTTGGTGAGGTAATGGCTCACCAAGGCGACGATCCCTAGCTGGTTTGAGAGGATGATCAGCCACACTGGAACTGAGACACGGTCCAGACTCCTACGGGAGGCAGCAGTGGGGAATATTGCACAATGGGCGCAAGCCTGATGCAGCCATGCCGCGTGTGTGAAGAAGGCCTTCGGGTTGTAAAGCACTTTCAGTAAGGAGGAAAGGTTAGTAGTTAATACCTGCTAGCTGTGACGTTACTTACA…
CYL-A10	Microbulbifer mangrovi DD-13T	99.73	Pseudomonadota	Gammaproteobacteria	Cellvibrionales	Microbulbiferaceae	TATTAGAGCGGCGGACGGGTGAGTAATGCATAGGGATCTGCCCAGTAGTGGGGGATAGCCCGGGGAAACCCGGATTAATACCGCATACGTCCTACGGGAGAAAGCAGGGGATCTTCGGACCTTGCGCTATTGGATGAACCTATGTCGGATTAGCTTGTTGGTAAGGTAACGGCTTACCAAGGCGACGATCCGTAGCTGGTCTGAGAGGATGATCAGCCACACTGGGACTGAGACACGGCCCAGACTCCTACGGGAGGCAGCAGTGGGGAATATTGCACAATGGGGGAAACCCTGATGCAGCCATGCCGCGTGTGTGAAGAAGGCCTTCGGGTTGTAAAGCACTTTCAGTAGGGAGGAAGGCTTGTAGGTTAATACCCTGCAAGATTGACGTTACCTACA…
CYL-A11	Pseudoalteromonas aestuariivivens DB-2T	99.47	Pseudomonadota	Gammaproteobacteria	Alteromonadales	Pseudoalteromonadaceae	CTTCTGGAGCAACCCACTCCCATGGTGTGACGGGCGGTGTGTACAAGGCCCGGGAACGTATTCACCGCGACATTCTGATTCGCGATTACTAGCGATTCCGACTTCATGGAGTCGAGTTGCAGACTCCAATCCGGACTACGACGCACTTTAAGTGATTCGCTTACTCTCGCGAGTTCGCCGCACTCTGTATGCGCCATTGTAGCACGTGTGTAGCCCTACACGTAAGGGCCATGATGACTTGACGTCGTCCCCACCTTCCTCCGGTTTATCACCGGCAGTCTCCTTAGAGTTCCCGACCGAATCGCTGGCAACTAAGGATAGGGGTTGCGCTCGTTGCGGGACTTAACCCAACATCTCACAACACGAGCTGACGACAGCCATGCAGCACCTGTATCAGAG…
CYL-A12	Alloyangia mangrovi SAOS 153DT	100	Pseudomonadota	Alphaproteobacteria	Rhodobacterales	Roseobacteraceae	GACGGGTGAGTAACGCGTGGGAACGTGCCCTTCTCTACGGAATAGTCCCGGGAAACTGGGTTTAATACCGTATACGCCCTTCGGGGGAAAGATTTATCGGAGAAGGATCGGCCCGCGTTAGATTAGGTAGTTGGTGGGGTAATGGCCTACCAAGCCTACGATCTATAGCTGGTTTGAGAGGATGATCAGCCACACTGGGACTGAGACACGGCCCAGACTCCTACGGGAGGCAGCAGTGGGGAATCTTAGACAATGGGGGCAACCCTGATCTAGCCATGCCGCGTGAGTGATGAAGGCCTTAGGGTCGTAAAGCTCTTTCGCTGGGGAAGATAATGACTGTACCCAGTAAAGAAACCCCGGCTAACTCCGTGCCAGCAGCCGCGGTAATACGGAGGGGGT…
CYL-A13	Microbulbifer marinus Y215T	100	Pseudomonadota	Gammaproteobacteria	Cellvibrionales	Microbulbiferaceae	CGAGTAGAGCGGCGGACGGGTGAGTAACGCGTGGGAAATTGCCCAGTAGTGGGGGACAACTCGAGGAAACTCGAGCTAATACCGCATACGCCCTACGGGGGAAAGCGGGGGATCTTCGGACCTCGTGCTATTGGATATGCCCGCGTCGGATTAGCTTGTTGGTGAGGTAACGGCTCACCAAGGCGACGATCCGTAGCTGGTCTGAGAGGATGATCAGCCACACTGGGACTGAGACACGGCCCAGACTCCTACGGGAGGCAGCAGTGGGGAATATTGGACAATGGGGGCAACCCTGATCCAGCCATGCCGCGTGTGTGAAGAAGGCCTTCGGGTTGTAAAGCACTTTCAGCAGGGAGGAAGGCCTTAAGATTAATACTCTTAAGGATTGACGTTACCTGC…
CYL-A14	Salinimicrobium gaetbulicola BB-My20T	99.87	Bacteroidota	Flavobacteriia	Flavobacteriales	Flavobacteriaceae	GACGACCGGCGCACGGGTGCGTAACGCGTATACAATCTACCTTTTACAGGGGCATAGCCCGGGGAAACCCGGATTAATATCCCATGGTATCATTTAGTGGCATCACTTGAATGATTAAAGTTTCGGCGGGAAAAGATGAGTATGCGTTCTATTAGCTAGATGGTAAGGTAACGGCTTACCATGGCTACGATAGATAGGGGTCCTGAGAGGGAGATCCCCCACACTGGTACTGAGACACGGACCAGACTCCTACGGGAGGCAGCAGTGAGGAATATTGGACAATGGGCGAGAGCCTGATCCAGCCATGCCGCGTGCAGGAAGACTGCCCTATGGGTTGTAAACTGCTTTTATACGGGAAGAAACACTCCTTCGTGAAGGAGCTTGACGGTACCGTACGAA…
CYL-A15	Halomonas saccharevitans AJ275T	99.07	Pseudomonadota	Gammaproteobacteria	Oceanospirillales	Halomonadaceae	GCGTCGAGCGGCGGACGGGTGAGTAATGCATAGGAATCTGCCCGGTAGTGGGGGATAACCTGGGGAAACCCAGGCTAATACCGCATACGCCCCAAGGGGGAAAGCAGGGGATCTTCGGACCTTGCGCTATCGGATGAGCCTATGTCGGATTAGCTAGTTGGTGAGGTAATGGCTCACCAAGGCGACGATCCGTAGCTGGTCTGAGAGGATGATCAGCCACATCGGGACTGAGACACGGCCCGAACTCCTACGGGAGGCAGCAGTGGGGAATATTGGACAATGGGCGAAAGCCTGATCCAGCCATGCCGCGTGTGTGAAGAAGGCTTTCGGGTTGTAAAGCACTTTCAGTGAGGAAGAATGCCTTGAGGTTAATACCCTCGAGGAAAGACATCACTCACA…
CYL-A16	Salinimicrobium gaetbulicola BB-My20T	99.73	Bacteroidota	Flavobacteriia	Flavobacteriales	Flavobacteriaceae	CGACCGGCGCACGGGTGCGTAACGCGTATACAATCTACCTTTTACAGGGGCATAGCCCGGGGAAACCCGGATTAATATCCCATGGTATCATTTAGTGGCATCACTTGAATGATTAAAGCTTCGGCGGTAAAAGATGAGTATGCGTTCTATTAGCTAGATGGTAAGGTAACGGCTTACCATGGCTACGATAGATAGGGGTCCTGAGAGGGAGATCCCCCACACTGGTACTGAGACACGGACCAGACTCCTACGGGAGGCAGCAGTGAGGAATATTGGACAATGGGCGAGAGCCTGATCCAGCCATGCCGCGTGCAGGAAGACTGCCCTATGGGTTGTAAACTGCTTTTATACGGGAAGAAACACTCCTTCGTGAAGGAGCTTGACGGTACCGTACGAATA…
CYL-A17	Halobacillus yeomjeoni MSS-402T	99.33	Bacillota	Bacilli	Caryophanales	Bacillaceae	CGGGGGTGACGCTCGTGGAACGAGCGGCGGACGGGTGAGTAACACGTGGGCAACCTGCCTGTAAGACCGGAATAACCCCGGGAAACCGGGGCTAATGCCGGGTAACACTTTCTTCCGCATGGAGGAGAGTTGAAAGATGGCTTCTAGCTATCACTTACAGATGGGCCCGCGGCGCATTAGCTAGTTGGTGAGGTAACGGCTCACCAAGGCGACGATGCGTAGCCGACCTGAGAGGGTGATCGGCCACACTGGGACTGAGACACGGCCCAGACTCCTACGGGAGGCAGCAGTAGGGAATCTTCCGCAATGGACGAAAGTCTGACGGAGCAACGCCGCGTGAACGATGAAGGTCTTCGGATCGTAAAGTTCTGTTGTTAGGGAAGAACAAGTACCGTGCGA…
CYL-A18	Planococcus citreus DSM 20549T	100	Bacillota	Bacilli	Caryophanales	Caryophanaceae	ATCTTAGCGGCGGACGGGTGAGTAACACGTGGGCAACCTGCCCTGCAGATCGGGATAACTCCGGGAAACCGGTGCTAATACCGAATAGTTTGCGGCCTCTCATGAGGCTGCACGGAAAGACGGTTTCGGCTGTCACTGCAGGATGGGCCCGCGGCGCATTAGCTAGTTGGTGAGGTAACGGCTCACCAAGGCCACGATGCGTAGCCGACCTGAGAGGGTGATCGGCCACACTGGGACTGAGACACGGCCCAGACTCCTACGGGAGGCAGCAGTAGGGAATCTTCCGCAATGGACGAAAGTCTGACGGAGCAACGCCGCGTGAGTGAAGAAGGTTTTCGGATCGTAAAACTCTGTTGTGAGGGAAGAACAAGTACCAACTAACTACTGGTACCTTGACGG…
CYL-A19	Salinimicrobium gaetbulicola BB-My20T	98.66	Bacteroidota	Flavobacteriia	Flavobacteriales	Flavobacteriaceae	GCGCCGCTGACGACCGGCGCACGGGTGCGTAACGCGTATACAATCTACCTTTTGCAGGGGCATAGCCCGGGGAAACCCGGATTAATATCCCATGGTATCATTTAGGGGCATCACTTGAATGATTAAAGCTTCGGCGGTAAAAGATGAGTATGCGTTCTATTAGCTAGATGGTAAGGTAACGGCTTACCATGGCTACGATAGATAGGGGTCCTGAGAGGGAGATCCCCCACACTGGTACTGAGACACGGACCAGACTCCTACGGGAGGCAGCAGTGAGGAATATTGGACAATGGGCGAGAGCCTGATCCAGCCATGCCGCGTGCAGGAAGACTGCCCTATGGGTTGTAAACTGCTTTTATACGGGAAGAAACACTCCTTCGTGAAGGAGCTTGACGGTAC…
CYL-A20	Planococcus citreus DSM 20549T	100	Bacillota	Bacilli	Caryophanales	Caryophanaceae	TTATGCTTAGCGGCGGACGGGTGAGTAACACGTGGGCAACCTGCCCTGCAGATCGGGATAACTCCGGGAAACCGGTGCTAATACCGAATAGTTTGCGGCCTCTCATGAGGCTGCACGGAAAGACGGTTTCGGCTGTCACTGCAGGATGGGCCCGCGGCGCATTAGCTAGTTGGTGAGGTAACGGCTCACCAAGGCCACGATGCGTAGCCGACCTGAGAGGGTGATCGGCCACACTGGGACTGAGACACGGCCCAGACTCCTACGGGAGGCAGCAGTAGGGAATCTTCCGCAATGGACGAAAGTCTGACGGAGCAACGCCGCGTGAGTGAAGAAGGTTTTCGGATCGTAAAACTCTGTTGTGAGGGAAGAACAAGTACCAACTAACTACTGGTACCTTGA…
CYL-A21	Christiangramia sediminis ASW11-100T	98.93	Bacteroidota	Flavobacteriia	Flavobacteriales	Flavobacteriaceae	TAGCTTGCTAATCCGCTGACGAGTGGCGGACGGGTGCGTAACGCGTATGCAATCTGCCTTTAAGCGGGGAATAGCCCATGGAAACGTGGATTAATACCCCATAGTATATAGACTTCACCTGGAGATTATATTAAACATTTATGGCTTAAAGATGAGTATGCGGCCTATTAGTTAGTTGGGAAGGTAACGGCTTACCAAGACCGCGATAGGTAGGGGTCCTGAGAGGGAGATCCCCCACACTGGTACTGAGACACGGACCAGACTCCTACGGGAGGCAGCAGTGAGGAATATTGGACAATGGAGGCAACTCTGATCCAGCCATGCCGCGTGCAGGAAGACGGCCCTATGGGTTGTAAACTGCTTTTATACGGGAAGAACCACATCTACGTGTAGATGCTT…
CYL-A22	Microbulbifer marinus Y215T	100	Pseudomonadota	Gammaproteobacteria	Cellvibrionales	Microbulbiferaceae	CGAGTAGAGCGGCGGACGGGTGAGTAACGCGTGGGAAATTGCCCAGTAGTGGGGGACAACTCGAGGAAACTCGAGCTAATACCGCATACGCCCTACGGGGGAAAGCGGGGGATCTTCGGACCTCGTGCTATTGGATATGCCCGCGTCGGATTAGCTTGTTGGTGAGGTAACGGCTCACCAAGGCGACGATCCGTAGCTGGTCTGAGAGGATGATCAGCCACACTGGGACTGAGACACGGCCCAGACTCCTACGGGAGGCAGCAGTGGGGAATATTGGACAATGGGGGCAACCCTGATCCAGCCATGCCGCGTGTGTGAAGAAGGCCTTCGGGTTGTAAAGCACTTTCAGCAGGGAGGAAGGCCTTAAGATTAATACTCTTAAGGATTGACGTTACCTGC…
CYL-A23	Salinimicrobium gaetbulicola BB-My20T	99.73	Bacteroidota	Flavobacteriia	Flavobacteriales	Flavobacteriaceae	CGACCGGCGCACGGGTGCGTAACGCGTATACAATCTACCTTTTACAGGGGCATAGCCCGGGGAAACCCGGATTAATATCCCATGGTATCATTTAGTGGCATCACTTGAATGATTAAAGCTTCGGCGGTAAAAGATGAGTATGCGTTCTATTAGCTAGATGGTAAGGTAACGGCTTACCATGGCTACGATAGATAGGGGTCCTGAGAGGGAGATCCCCCACACTGGTACTGAGACACGGACCAGACTCCTACGGGAGGCAGCAGTGAGGAATATTGGACAATGGGCGAGAGCCTGATCCAGCCATGCCGCGTGCAGGAAGACTGCCCTATGGGTTGTAAACTGCTTTTATACGGGAAGAAACACTCCTTCGTGAAGGAGCTTGACGGTACCGTACGAATA…
CYL-A24	Microbulbifer marinus Y215T	100	Pseudomonadota	Gammaproteobacteria	Cellvibrionales	Microbulbiferaceae	CGAGTAGAGCGGCGGACGGGTGAGTAACGCGTGGGAAATTGCCCAGTAGTGGGGGACAACTCGAGGAAACTCGAGCTAATACCGCATACGCCCTACGGGGGAAAGCGGGGGATCTTCGGACCTCGTGCTATTGGATATGCCCGCGTCGGATTAGCTTGTTGGTGAGGTAACGGCTCACCAAGGCGACGATCCGTAGCTGGTCTGAGAGGATGATCAGCCACACTGGGACTGAGACACGGCCCAGACTCCTACGGGAGGCAGCAGTGGGGAATATTGGACAATGGGGGCAACCCTGATCCAGCCATGCCGCGTGTGTGAAGAAGGCCTTCGGGTTGTAAAGCACTTTCAGCAGGGAGGAAGGCCTTAAGATTAATACTCTTAAGGATTGACGTTACCTGC…
CYL-A25	Alloyangia mangrovi SAOS 153DT	100	Pseudomonadota	Alphaproteobacteria	Rhodobacterales	Roseobacteraceae	GACGGGTGAGTAACGCGTGGGAACGTGCCCTTCTCTACGGAATAGTCCCGGGAAACTGGGTTTAATACCGTATACGCCCTTCGGGGGAAAGATTTATCGGAGAAGGATCGGCCCGCGTTAGATTAGGTAGTTGGTGGGGTAATGGCCTACCAAGCCTACGATCTATAGCTGGTTTGAGAGGATGATCAGCCACACTGGGACTGAGACACGGCCCAGACTCCTACGGGAGGCAGCAGTGGGGAATCTTAGACAATGGGGGCAACCCTGATCTAGCCATGCCGCGTGAGTGATGAAGGCCTTAGGGTCGTAAAGCTCTTTCGCTGGGGAAGATAATGACTGTACCCAGTAAAGAAACCCCGGCTAACTCCGTGCCAGCAGCCGCGGTAATACGGAGGGGGT…
CYL-A26	Pseudoalteromonas caenipelagi JBTF-M23T	98.93	Pseudomonadota	Gammaproteobacteria	Alteromonadales	Pseudoalteromonadaceae	TAGAAGATGACGAGCGGCGGACGGGTGAGTAATGCTTGGGAACATGCCTTGAGGTGGGGGACAACCGTTGGAAACGACGGCTAATACCGCATAATGTCTACGGACCAAAGGGGGCTTCGGCTCTCGCCTTTAGATTGGCCCAAGTGGGATTAGCTAGTTGGTGAGGTAATGGCTCACCAAGGCGACGATCCCTAGCTGGTTTGAGAGGATGATCAGCCACACTGGAACTGAGACACGGTCCAGACTCCTACGGGAGGCAGCAGTGGGGAATATTGCACAATGGGCGCAAGCCTGATGCAGCCATGCCGCGTGTGTGAAGAAGGCCTTCGGGTTGTAAAGCACTTTCAGTAAGGAGGAAAGGTTAGTAGTTAATACCTGCTAGCTGTGACGTTACTTACA…
CYL-A27	Exiguobacterium algae S126T	100	Bacillota	Bacilli	Caryophanales	Bacillaceae	CCTCCGGGGGGACGATGGTGGAATGAGCGGCGGACGGGTGAGTAACACGTAAAGAACCTGCCCACAGGTCTGGGATAACCACGAGAAATCGGGGCTAATACCGGATGGGTCATCGGACCGCATGGTCCGAGGATGAAAGGCGCTCCGGCGTCGCCTGTGGATGGCTTTGCGGTGCATTAGCTAGTTGGTGGGGTAACGGCCCACCAAGGCGACGATGCATAGCCGACCTGAGAGGGTGATCGGCCACACTGGGACTGAGACACGGCCCAGACTCCTACGGGAGGCAGCAGTAGGGAATCTTCCACAATGGACGAAAGTCTGATGGAGCAACGCCGCGTGAACGATGAAGGCCCTCGGGTCGTAAAGTTCTGTTGTAAGGGAAGAACAAGTGCCGCAGGC…
CYL-A28	Marinobacterium nitratireducens CN44T	98.93	Pseudomonadota	Gammaproteobacteria	Alteromonadales	Alteromonadaceae	TCTCGGGTGACGAGCGGCGGACGGGTGAGTAACGCGTAGGAATCTACCGAGTAGTGGGGGATAGCCCGGGGAAACCCGGATTAATACCGCATACGCCCTAAGGGGGAAAGTGGGGGATCTTCGGACCTCACGCTATTTGATGAGCCTGCGTAGGATTAGCTAGTTGGTAGGGTAAAGGCCTACCAAGGCGACGATCCTTAGCTGGTCTAAGAGGATGATCAGCCACACTGGGACTGAGACACGGCCCAGACTCCTACGGGAGGCAGCAGTGGGGAATATTGGACAATGGGGGCAACCCTGATCCAGCCATGCCGCGTGTGTGAAGAAGGCCTTCGGGTTGTAAAGCACTTTCAGTGGTGAGGAAAGGTGAGCGGTTAATACCCGTTTACTGTGACGTTA…
CYL-A29	Microbulbifer marinus Y215T	100	Pseudomonadota	Gammaproteobacteria	Cellvibrionales	Microbulbiferaceae	CGAGTAGAGCGGCGGACGGGTGAGTAACGCGTGGGAAATTGCCCAGTAGTGGGGGACAACTCGAGGAAACTCGAGCTAATACCGCATACGCCCTACGGGGGAAAGCGGGGGATCTTCGGACCTCGTGCTATTGGATATGCCCGCGTCGGATTAGCTTGTTGGTGAGGTAACGGCTCACCAAGGCGACGATCCGTAGCTGGTCTGAGAGGATGATCAGCCACACTGGGACTGAGACACGGCCCAGACTCCTACGGGAGGCAGCAGTGGGGAATATTGGACAATGGGGGCAACCCTGATCCAGCCATGCCGCGTGTGTGAAGAAGGCCTTCGGGTTGTAAAGCACTTTCAGCAGGGAGGAAGGCCTTAAGATTAATACTCTTAAGGATTGACGTTACCTGC…
CYL-A30	Algoriphagus halophilus DSM 15292T	99.87	Bacteroidota	Cytophagia	Cytophagales	Cyclobacteriaceae	TAATTGAGAGTGGCGCACGGGTGCGTAACGCGTATGCAACCTACCCTATACAGGGGGATAGCCCGGAGAAATCTGGATTAATACCCCATAGCACTATGTTGAGGCATTTCGATATAGTTAAAGATTTATCGGTATAGGATGGGCATGCGTCTGATTAGCTAGTTGGCGGTGTAACGGACCACCAAGGCGACGATCAGTAGGGGTTCTGAGAGGAAGGTCCCCCACACTGGCACTGAGATACGGGCCAGACTCCTACGGGAGGCAGCAGTAGGGAATATTGGGCAATGGACGAGAGTCTGACCCAGCCATGCCGCGTGCAGGAAGACGGCGTTCTGCGTTGTAAACTGCTTTTATCTGGGAAGAAAAGGCCCATGCGTGGGACATTGCCGGTACCAGATG…
CYL-A31	Microbulbifer mangrovi DD-13T	99.73	Pseudomonadota	Gammaproteobacteria	Cellvibrionales	Microbulbiferaceae	TATTAGAGCGGCGGACGGGTGAGTAATGCATAGGGATCTGCCCAGTAGTGGGGGATAGCCCGGGGAAACCCGGATTAATACCGCATACGTCCTACGGGAGAAAGCAGGGGATCTTCGGACCTTGCGCTATTGGATGAACCTATGTCGGATTAGCTTGTTGGTAAGGTAACGGCTTACCAAGGCGACGATCCGTAGCTGGTCTGAGAGGATGATCAGCCACACTGGGACTGAGACACGGCCCAGACTCCTACGGGAGGCAGCAGTGGGGAATATTGCACAATGGGGGAAACCCTGATGCAGCCATGCCGCGTGTGTGAAGAAGGCCTTCGGGTTGTAAAGCACTTTCAGTAGGGAGGAAGGCTTGTAGGTTAATACCCTGCAAGATTGACGTTACCTACA…
CYL-A32	Exiguobacterium algae S126T	100	Bacillota	Bacilli	Caryophanales	Bacillaceae	CCTCCGGGGGGACGATGGTGGAATGAGCGGCGGACGGGTGAGTAACACGTAAAGAACCTGCCCACAGGTCTGGGATAACCACGAGAAATCGGGGCTAATACCGGATGGGTCATCGGACCGCATGGTCCGAGGATGAAAGGCGCTCCGGCGTCGCCTGTGGATGGCTTTGCGGTGCATTAGCTAGTTGGTGGGGTAACGGCCCACCAAGGCGACGATGCATAGCCGACCTGAGAGGGTGATCGGCCACACTGGGACTGAGACACGGCCCAGACTCCTACGGGAGGCAGCAGTAGGGAATCTTCCACAATGGACGAAAGTCTGATGGAGCAACGCCGCGTGAACGATGAAGGCCCTCGGGTCGTAAAGTTCTGTTGTAAGGGAAGAACAAGTGCCGCAGGC…
