# Supplementary material for: Alteromonas nitratireducens sp. nov., a Novel Nitrate-Reducing Bacterium Isolated from Marine Sediments, and the Evolution of Nitrate-Reducing Genes in the Genus Alteromonas
Source: Microorganisms. 2025 Aug 13;13(8):1888. doi: 10.3390/microorganisms13081888 (PMC12388587; doi:10.3390/microorganisms13081888)
Supplement: Supplementary file 1 [file microorganisms-13-01888-s001.zip › Table S3.xlsx]

## Sheet: Table S3
Table S3. Sequence identity results based on the 16S rRNA gene sequences of strain CYL-A6T by using EzBioCloud web server.
Type strain	Sequence identity (%)
Alteromonas lipolytica JW12T	97.7
Alteromonas aestuariivivens JDTF-113T	97.7
Alteromonas fortis 1T	97.6
Alteromonas oceani S35T	97.2
Alteromonas alba 190T	97.2
Alteromonas facilis P0213T	97
Alteromonas litorea TF-22T	97
Alteromonas hispanica F-32T	97
Aestuariibacter halophilus JC2043T	97
Alteromonas confluentis DSSK2-12T	96.8
Alteromonas sediminis U0105T	96.8
Alteromonas profundi 345S023T	96.8
Alteromonas ponticola MYP5T	96.8
Alteromonas genovensis LMG 24078T	96.8
Alteromonas flava P0211T	96.8
Alteromonas mediterranea DET	96.8
Alteromonas pelagimontana 5.12T	96.7
Alteromonas portus HB161718T	96.5
Alteromonas marina SW-47T	96.4
Alteromonas gracilis 9a2T	96.3
Alteromonas macleodii ATCC 27126T	96.1
Marisediminitalea aggregata WH169T	95.9
Alteromonas stellipolaris LMG 21861T	95.9
Alteromonas australica H 17T	95.9
Alteromonas halophila JSM 073008T	95.9
Alteromonas addita R10SW13T	95.8
Alteromonas naphthalenivorans SN2T	95.8
Alteromonas simiduii BCRC 17572T	95.8
Ningiella ruwaisensis B66T	95.8
Marisediminitalea mangrovi GS-14T	95.6
Alteromonas alterisediminis N102T	95.3
Aestuariibacter salexigens JC2042T	95.2
Aliiglaciecola litoralis KMM 3894T	95.2
Opacimonas viscosa LMIT007T	94.8
Alteromonas lutimaris DPSR-4T	94.7
Alteromonas tagae BCRC 17571T	94.7
Agaribacter marinus 8-8T	94.6
Aliiglaciecola lipolytica E3T	94.3
