# Supplementary material for: Alteromonas nitratireducens sp. nov., a Novel Nitrate-Reducing Bacterium Isolated from Marine Sediments, and the Evolution of Nitrate-Reducing Genes in the Genus Alteromonas
Source: Microorganisms. 2025 Aug 13;13(8):1888. doi: 10.3390/microorganisms13081888 (PMC12388587; doi:10.3390/microorganisms13081888)
Supplement: Supplementary file 1 [file microorganisms-13-01888-s001.zip › Table S4.xlsx]

## Sheet: Sheet1
Table S4. Protein sequences and functional annotations of exclusive groups in the strain CYL-A6T.
Orthologous group	Sequence ID	Protein sequence	COG category	KEGG ko number	Description
OG0022545	A194_00018	MQLLTPSEIHDVSGARFNRVAFKLIDWAISGAAWEGMSWVFSQERRTSSGGQMNSARRSTMYG	-	-	-
OG0022546	A194_00099	MKKTQLTTMMMLCTLAISASAVAVPMQDESLSLEKKPRSHTVSFELLRQSSDASRENQPQVENNTLFQRALPGSGQ	-	-	-
OG0022547	A194_00140	MVTLVISVVSFFAGFFLRWFITIKKMKNQIVNLYIERIDETLSKMREDAVEFLTIDLSSSNNPDAKREAMRLMMVSRNRYVYSLCSRLKASDPSLFPIPNDKLTALRQSSDSIFEDYEHVDNSNRGTMFESGHQAMAKLSYDIQDIIDYYPLQVPSIWRG	-	-	-
OG0022548	A194_00145	MTITSLLWQDFEALYNAYDEGFLKRLIQQRVVIEFMFRQNQSLLNVTHYIMSILVSIDMIRRGMIESTETLRSKC	-	-	-
OG0022549	A194_00146	MYEIEVCGTQLECFTFSGLVTSAESNTFQDVYSSTSFNQYGGSTSTTTESYIRNTLFVIDKYGEERSFQPENFRVREGSKVAVVYLGEKGSNRGWPALIKNLDTGDYVYFNLTRVLQRLKVSGTSTYLWPCFLTIFFSGLIGFIGGVREAFWAAVFSAPIGHFLGNKSLEKGMENLKSHLLDFVNQEQDDIKRELVEAIENASRSTPDVKQEETQSLDNNDVVGKLASLKEMLKEGDISQEEFVAFKEKLLAEN	-	-	-
OG0022550	A194_00148	MDFATEFEKLINDSPVDEAGRHHNEEHLKRLVAEELEEAKASNVINTDRYYRTSRITSAAMTSVNDRIGRWVSARNDLIVKVQGKLGKNMASGADTRQQEILKEKEEKKSQARETYMHDTHYADKESSYLSAKDRFETMRDEHGGKPPVKKRTWLYVFSILGIGFIEWFINFSTFNTKYPEGIAFGMTVLVALAIAFASHFHGALIKQRIALFATYRTISQKRQIVLWQLIMTLLLFIALAVVTYARYDVLSESMFASGASSLPSLPGQEVEEASIWSELWPFVLMNFVVYLIGIAISYITHDSEPDYQEAEKDYQKAKALFFKAKDGLLAEERRIDAEYENKLSAIKNTQKASTAEQQNIAILLERLAKREESLIKQVVSYVNDSLEKHQMMLVAALR…	-	-	-
OG0022551	A194_00149	MWKSILSGVVLASALFTSSDVNSQIIKTNDLNRYCDQDGINRQTVIYLDQGVIAKRDALWYKDIVNKLRFLPSERVKVVTIKDGGSEVELAWEGCYPGWTPENAKKIKESEGAMTLFTGSALDAVKDDLKFFTNNFQRALAHPLAGSKYEDKPRFTMSNFPAKKLVEALYYDSKRLDLDNGVSRVIVFSDMIEKSGLVDHKNMRPVETAEAVAKRFPMFLNHADFYIYGINYTHSESDLNTDMERFWRDYLLHSGANIAHYGNQLVVPRGDENFAVTSYTGYIVDGNGNKIITKMRLGYFPNGELTHSVLTVGDEFLPIKGSIIKSGQNIQLTGTVTASTFDGFSEGDVVKLAGSLKDMQGQIGAPDDRTVDKKGQQYIFDLSLSRDANLSL	-	-	-
OG0022552	A194_00150	MLKTLLLTLLLIIMPSVVNATNFYLDEYTFSWVVAREGDVKLSVEIANDSEYLHMISTGINVGSLRLTAEEAIALGNILTKTRTLADKQRKAGGEQRETIENVTFRTSEKYGFSVSVGSGMLSRVSLTKSQAIMFSEKLIQAEKMIAFAKSQLPFN	-	-	-
OG0022553	A194_00151	MFSKRYLCLIAVGCVLTLTGCTKSADQIIAKYQVGHEVSQNVRFDGYHFAVNPDETRKRQRLYIEKYGAPVDRLLTKDLEIKPFPKIVQEQSLEAYNAALIGYESFSEIFTPILEKQKDAFLSSYVIDEGNDDEFYVAREITKLAKREIQLNDPLRDAYSSYLKLANAYNEKLIKNSLIAAGYIFTHFDSDDAKVFLNSEKYDDEGKLTSVADEGMIFFVFKDAEGNQEIYFKKLTIDHSGKTVEQLFAEAELFETDIQVNDIEGIFELLENNPSILI	-	-	-
OG0022554	A194_00166	MFIDFHPVGHAMFFEKRTQQPLDFKSTETKRAFVSGMLIGGGGVMIIAGCLEMILG	-	-	-
OG0022555	A194_00236	MVKKIKFCNMFRAFSLGLVLLTANASATLLTLENTFSLGSQLSISPINFNPTGLGYDSSTGELLYAQVHRGTDLYRSDLTGSNVSSMFVGTVPHPSFGSCSGYYNTAVAADANNYYFSNYCNNSGGYDVFSLSKTTGTVTQISSEIAASGGTPLDVRGGNLYRTEASTGYDYSNLDQIRVSSLSSPDTFTSTVTLAGSQGIADFAIDLSSNSVWTLDYLSSASIRRFDLSTGAMLDVFNLGLDGLTAGLTFANNKLYHYDHITGSSQLRVYNVAQTSSSVPESSAFLLMLLGLGCVVARKFERKN	-	-	-
OG0022556	A194_00237	MKTIKGMDTVVIIRSTLFYLSLCGALMTLDYWYATSQSPLASRNITQQTSNAYRIPLADKTFDLAMFDIGETLTPMQFREAVTTVLNRVDMQDISYSMFCKTAHCEIRIASDDAAKRAELIHLVAARVKQVERVNQ	-	-	-
OG0022557	A194_00250	MTVWSLIIVLAALTATIWVAGASRLMTFVGQTIASIVAALIGWYVFLSVLSRKNRDQPPLAFGNNVYRVHDPRNITEQRQQDINPELCANADLKKYAKRWQQNSDENANNVHGLFLLLLCQGYLYSICPRMGASSASS	-	-	-
OG0022558	A194_00281	MVKNLALLVVISGSHSLLLFLFGAAEIHALIIITMTTSICMVTFYLFMAKKQVATDSKAKSLHIFD	-	-	-
OG0022559	A194_00282	MKAAGILLLALGAFAGYGTWRLLSSEQFIYHKGITGGGGQVYAASDRPEDFRATVIIAGTMNGICLITGVILLVRSGKK	-	-	-
OG0022560	A194_00311	MNVARRNRTGYQWRVAGMTPQTVGEFVNMKAEPVGLPLTAW	-	-	-
OG0022561	A194_00365	MLPDSHNQRRERQHSRPFLFFGLIIAAKRPAKNNELLPSGDYHVFFKPK	-	-	-
OG0022562	A194_00408	MTKVNAISLTPECLHHVFPLFLYEENAVLPDLLSDI	-	-	-
OG0022563	A194_00552	MDMPDMPGISSVLVVLAIALGLNNLISVLLLNYFYSRSPQPDRAYLRYCMVYYLCAIGGYIAYLSRTFYSPGLSVFLTNVFAMMAACAVLFAFQSRFQNKAHPWRSWWLLYPFLVAAIASFFLYRYPDKLILRSVNLYIHSAFVYLTALFVTTGVAPRKKGFNTTLLSFGVLGLILLSFIIPVVGAGGLEPMLRHSVILCIQIVATQIILATFLVGLLHHRSDSGRDNRPGDS	-	-	-
OG0022564	A194_00588	MKGLKSSHQCPICDKRLDYFSRYPNYVCKRCEEQATDSSGRNVRYFNVGIHGGITGKYVDNDSPYEHQECFINGVKCFASDAHTGGIVIETCEFHERIKGMPVLNHERFTLSENQWYAAEIIGEEFESEIRTYSPIKVYRLDRKKSGRSLFSLHFYHANYPEGVRDKVYELQTVERTRSFILAKTTERPMTRYLLIYSIDGDWLHKHFGVELDRTVRVDEWLERNA	O	-
OG0022565	A194_00707	MFKRQCACGAVTVWIEDTHCSTLCHHGASSDMRPLSDVTIAEQATFVLYADSQALTVDADIGELHCLDGAPGERYVICSQCADPLYTLDDAGTASLTARFYGHNTLTTQTRTACAAL	-	-
OG0022566	A194_00776	MREEMREQKKAEREMKKADHKEKMAQKKAQMKLDKEERKAQRADAKAMKKAMNKGKGDDDDDTDDDEDDDGTE	-	-
OG0022567	A194_00793	MKFVEKPRHYLLISLGIGCLIAFFMVFTEPFDTQRQADLSTSLKLMGYGAVVFISLLLSYVVERKWYLKSSRVWHWQNEAFSMAMLFLVIAVLTNIYHAMMFGAPDKTLVESGLFIIKFVMPFAVFVFPVIVLLRQHVGTQFDATGHAQVADNNLENVVRIEGENADERIEVSFSRFCCAVAQQNYVAIHILNENNAVQEVLLRTTLADVLSQLPGAVQVHRSYIINPEKINNVTGSKRKAKVLLENAETPIPVGATYFDKLMERLQVRP	KT	-
OG0022568	A194_00794	MRVIKLAAFTALVAAVLGSVSYGAFFFSEYVSGAKYVDYLQQNKESKSLNEPFDYELMKDDIQNNDLILVGEIHGFSSPTDFDVEFYTHLRTQFAFDTYLAEMDYSQAYFMNTYNRTGDDALLERVLSHWAVNIGRENSDYKKRWKRLRALYQSGATFTYYGNDKIRDVSLLYKHLADIDQQLALHFDEGKTESEQLKDALAAINGLMEQKDISESVQWELNHLKANIQFRLNDVHREAILTDNLIALYDHYDLFNKKVYGFYGLGHTLTHPIAEGLNPMASRIGEKNAWFKEKTLSINMLFVDSYMTVHSNSLPSFMQSEGKYSKLPVSYDSLLTYYAYGIMDLKMVTESSTKTLFKMDNEGSPYRESQRLFHPVKLLPFGTTLTAAENASTADYGQY…	S	K06880	erythromycin esterase
OG0022569	A194_00818	MSLHYLEYCHIKWLWLGIFTAVFIWSGVNPRDYFTWFLEVLPAVAGLALLAATYRTFRLTPLLYVFILLHCIVLMVGGHYTYAEVPLFDGLWGAERNNYDKVGHFFQGFVPALLAREILIRKHVINGQVWRNVMIVSVCLAFSAFYELIEWWVALATGEDAEAFLGTQGYMWDTQSDMALALIGAISALIVLSKVHDGQLSRLAKAGD	S	K08984	putative membrane protein
OG0022570	A194_00819	MDVITDTTLWELVKHLKQWLLNLRRANAKRKAQSVQALRTVIIAARQTSAYVRQVKEAGRVSHDTEGKLAAEWTRLGFELQDLGLTKLAKRCDINGRYWANPAQFDDAYLHKADIGLERMELLARQMVAEVER	-	-
OG0022571	A194_00890	MTFTDSKPTQKLLLNGRALMTSEDGLEEVFNKLRGDTFAGNGFLYETYLIMMAQALRVNGWDGELTFVDQDGRRHHHLFNWSDTAPAQQAVG	-	-
OG0022572	A194_00897	MTGNSMGATTQVDDKQNAPSPLAGYAWRDARRCLLHVRAYRVAHFLPL	-	-
OG0022573	A194_00910	MENQRQNEKAVAGIFATVMTCVWCYNALMMTGVLN	-	-
OG0022574	A194_00994	MRLSGPGLKISLMHSNKKAASKAAFLLLVFDR	-	-
OG0022575	A194_01063	MSQTIRPISYEFLSGDAFRRFLSRFDEGFKENTRLDAAPWRYFTLPHFRFFMLGSDTDVQAVMVTSVHDSSEHLNFLYVDAAQRSLGLGETLMTFWQQQASRPLLTIHVKQDLQRTQAFYASLGFAVADLSDPPANLRPWIDKALAFSADTYDDAVLMWRQAAEPDKTR	-	-
OG0022576	A194_01209	MEEDSNGVLQLSLFPVQGEDSHVNTAHMYLKLVQVAGLPAKHIASIGAPDIRDYRR	-	-
OG0022577	A194_01274	MNGSSTASGMRQMTACDVNLIPSQANSDILWPLVCNSSVTIFC	-	-
OG0022578	A194_01416	MTSKDIVRHFFALSEAGKTEECFALFSEDLQWTNHGSSSLSGTYNGKPEVMSALLGPLFSTLKAGIQMQIEDMTAEGSKVVVQAKGFAETKDGIPYNNTYCMIFEIRDNSIVAVEEYSDTLLIESVFGSGL	S	K06893	uncharacterized protein
OG0022579	A194_01437	MADDFQAGREGGSLAEPSAAGMRQRSLQGWIHGE	-	-
OG0022580	A194_01470	MITIENDATGTLIIIAVMALVTLSTRWAGVYLMSFVPLSERVKRFIQAMSASVLVALLAPMAFNGDTATRLALATTAIVMLIFRRPLPAIAAGVVAAAMLRQW	S	-
OG0022581	A194_01503	MTRQLVAFFILMLVCVRVVATTGHAVCNHQPQQDNTTAVTMAHSDCMQGMTEQTSMTQASDSCSECCEGDCQCDLHFAHSPVFLPVDTTELTEQGIRSLRTQAVFMLPDGPVSVYFRPPRHT	-	-
OG0022582	A194_01512	MRLLNNPLATIPIQDYTRSNSSFFLRAEMRSQCTGTIMDMREAEATAQANLDAIYQQLGVGRMAVASADDAQLDALLSELIEMYPYRDLDNATIKKVVSLRGSLARLLLLRDGFNLADLPSD	-	-
OG0022583	A194_01513	MSLISTLSGWLLVILSLAMYIFGYLDSHVVRLEEVRGTLLIAIVLMLLGALLKPVEQFYTAATAKKQKSRTPPAPPV	-	-
OG0022584	A194_01522	MGIVSCLLSEEYLINREYVSSLRSEITAIGSSWQELNLLQDNLNEVPEQTGVFILFFKDLISSSESNLYTRNIVFIGGDDGGNLRHHFSELLSIFESRSISNSKFSADILKFEMRCREGDLIFSFTTTEAVNIELVKTALNKLKKSYSPIGNKVPMLKLDHSRIEPAF	-	-
OG0022585	A194_01528	MDFRHLSAMILGISTTIIIGCSSTSESTAVSDINVQREGTVITDTLERKRISVLASDLTQGEDMREVYKAYAADPAIINDVEKLQKHDEVSRIGMSHLFGDAVSGSVNSKLGTLFSMGSLAFNLGRDLFSGEQEVIVQRGFAPSLVDDIKIDSPDEARRFLHDQLESSLDRFVSEHNLTMGCASSHCDEFSGTYEIDVTNLNMPGYTQKKVYVFYLHPNIWQATEDPIRDIALGFKSQYSNNAMVRGFLVSIYGLPENEQGSGIQFSEQNFADRFTFEEPANAQNLLMTPMAQRLYNGIYSNPYMFMAIDTRQMKRIFYNGKVYGFNKRNNLEEGFVDRVIELDSKPTDIQPIMSSL	-	-
OG0022586	A194_01533	MVKESNKQQVSEGKEEPRVDFSEQAEALNTYSTAQLLQTIFAQDKWLTAKEVSERAGYAGINPSSQPSKWKRSGKVFALTCQGKSRFPSYAFGDDGKPVKALSEIIRIFRDAGRSDISLALWFISINSWLSGYTAKSMLKKYPDAVIGAAHKEVLGSGHG	S	-
OG0022587	A194_01535	MAIFCEIFESYTSTIVDHITWIRHAADETSQYEEVLKAAKNYVKRQLDEHGVQTELSVMPGVDRKGDHVSTFLFCPPLGNASHELIAHRAAASLAAFLQRLSSEFQAGKDKRIRIIEQDLLETSDDADNHFITTNSRAEYALAKTLLASLQKLPEPLVMKLPNCQIEFFPLPVEKAVQKNEVMTVVAYISVPCWLLGCVNIFVPAHGSFRQKKERQVKFDLSITETLDSIGNKRCSAVIVVEVTITLKCNRRTIKYKNIKDVKSINKDDSYQQRFDF	-	-
OG0022588	A194_01552	MLGFEYEIFLIDEDVKEHPIDQFASLRNSHLFATFKVGPYSGLWIQKLEKQGIAEYRGGNNYYPNRYTVPFNYVLPQLIKEPEKYGSNVIGDDYYVSADYIPNIVVNQNIIKRCSPESLCLVEEWDMS	-	-
OG0022589	A194_01553	MEDFFPSWIRQLDTDIKGSLSEKNRSEFSDFLDECSKFDKIICHLKGARIREFYEVSPSSLKVLYKSPVEALSNVVESLLGRWLYQSGHKMKSLWTGYLDALKSANWLVAMTCCRALFEEIAHFYLHNNKILKNSNQTKKLLAAYPKLVGASEQKIQNWNSEFITLQLETIERLRKSLEGSDFDWASFIYELTGRESSEHVETEAVRKTHSNDALRALKKGPIPKSLDYYDLLSEFVHPNFGSGTLVIETRKKANEVQGDVTINSHPQNLEAACWFFDITSSAMKDILKVARSSLNLVNQQLDFYQSFSLAFDSQLPHGRKIH	-	-
OG0022590	A194_01712	MKKYLLLVIGVLTSFVSNAAFIPFGVQNDVDVDTVLNTWGWEIVYRNDYGADGFGAGTSLSAVFSGLDSDDYVMFAALRDGSTKFEVLGAGLFGLVTSVTATNATNLVNGVNWYYNSLSMGFAGAGDLIRQSSADINGLSERDRLSWHTTSASGRNGGIAPDAMWGGWRAGSYTSLNGSTEWDKVVLRYIGESRDVPEPASWAMLALALFSFGYQRRKFLK	-	-
OG0022591	A194_01734	MKKLTIGGPKLLGILVSLLILVYVNSDILGLTTQISEKEFYEDLFENSEKYQLVIALSVNFKGWRDVQSQNAKSSLINCLKSEPRTPSNLGLNDSDKFVYLSLVSDDYKYDLAFKWLVESKKAFISGVERRTNLSNGETHSLWKLRAKGGSCFDEVLNRITF	-	-
OG0022592	A194_01735	MDTTIIAGILGVIGTLLGTLLGYILSNSNAKLKAYIDNRLVIYYLRNSFCVYVPVTVINEGSKSGTLSDFKLKLHSNNQIWELKWLCYSEDHTLKGKSWDDIRRASPMLVHGNSGIQCPIKFVEVPYDSSQELSNIIVSAGKSSISFEYYDRDSRKLDSQTYTFELPTHFCEELLKRREDYECNETMIITLNRDAVSA	-	-
OG0022593	A194_01800	MIRLKRFQTTLFLTFLMSGCSTLNTGPSTADTAPQVDYGNTCYVGGGGAVARCPAKQELVGTHCVCVTENGQANGTIIR	-	-
OG0022594	A194_01866	MIRLITVLILLLSPPVVMAHGNHGLSSLSAALHLIVHLMPWLALLLLAGWLVIRTVKRSCSPCPHR	-	-
OG0022595	A194_01868	MTNGNDALYRRLLVANTSFIDSRAPAEYAKGAFPNAVSLPLMTDEERAQVGTCYKQQGQEAAIALGHRLVHGAVKEARVAAWQQHLQANPDAWLYCWRGGLRSQLVQQWLSEAGTPVERVPGGYKALRQHILQFLDSQACEQPFVVVSGYTGSGKTLLIAASEHSIDLEGLANHKGSAFGADITPQPTQINFENHLAIALMQRQSTHPLLVEDEGSFIGSCNMPLRFYSHLSSMPCVILDEPMDVRVANLIQTYVSALLQSCQQHQSDDPFAAFEHMLTRSLYRIRKRLGNEAYRQIKGMQEAAIKDTLLTGETALHGAWIAALLERYYDPMYRYQLGQSERAVLFQGNRQAILDWWQSYRLQST	H	K06917	tRNA 2-selenouridine synthase
OG0022596	A194_01958	MDGNLTRLRGKLSRVAEGIARYISSPETSTDSARELGTDMRDLLRELESLQSKPDDPSR	-	-
OG0022597	A194_02077	MCFQTIEQQTNNELSFISTLLFAIVVFGTIAVLFNYLIKNPVLGNAQPVITCCEPVSIRCVTAPCFPTPGLRESR	-	-
OG0022598	A194_02083	MKKILITTSVIFGITALTGCKQTAPVVEQPITNAPSVQYKVPADMNFDLSFNSFNRCLKRSDDGSCFRSDRLTVNKASGELVVRREISEPFTGAQTQYKIREKITRSGDINTITYQPMTVLKKDGGLLLPIPAPDLDIADYLSTTQFTYKFEVDSQYPSDSVKANFDRLMNKTSDSFRFYGAETTSSTLKLQDSYMYDLGDAFSVILVESFPYRNGSKVVVNVIIETKQTPNGVIDVEKLLNQVKSKVNETVNA	-	-
OG0022599	A194_02107	MDEPSSGYIDADYRQYRRNLVHTMTHVVLYYGSLVAAGLLLFWFNPDLIAALPVGGLSEFSVIASKSSETLLKANEANAATGWVAGMITLATALFCTIGLMIPVSWVYNATHEGDEFDHSIPETILVLPAVVAGVVMVVQHSLALAFSLAGIVAGVRFRRALQDTFDALFILTAISVGLAAGVHALEVAAVATVFFNCAALVTCYISPGLESRYVYQKKLQEKDRKREKALQNDAIDESKDDKLPPTRLPDSRK	S	-
OG0022600	A194_02108	MGEKNKVVKPVKTSAKVALGLWLFAWCIWMLLHAVDSHAAVSPGDPPRPLFRSDDIVDIDLIVPELRKLTMLAPKSVEPRSMQLRFQHQGETYLVDGLVQARGNSRRDPSVCSFPPLRLLFEKKLKHVPLFKGHKKIKLVTHCQRRSLFEQLMLREYAAYKLMNEISPVSLRVRPVRIRYHTDPDKSPSLVKLGFFIEDIDDLAKRHGLREFDTTRVTATQLEKDATMQFALFQYLIANLDYSPTLPKEGDSCCHNVKLLLPYRFMQAKPDSVVPVAYDFDYSGFVDAPYAINPAGIPLSTRVYRGVCAHHESVEAYRADILAIRDRLFAVIDAVPETTEKNRRVMREFLTTSLSLLASPDFTEKMNKFCVS	-	-
OG0022601	A194_02132	MRGATLLYTSIFILVVLSAGLAIWVYYLKEGKDLLNFTIFIVGFCIAVLALFIAVRTYTSIDSVNNISKMEGNILDNEHYVTSLPELINHYQAKDEKTLENALFESMESKLKYESDTAVMFADTLQYLIDLIVLFPAVFNASDTDKGRYKKRMDKILLTIDKQRDALHAVSKGNAIQITESIKLFKAVVAYQRFVADGDFNIHADLLHVRGPILRNPVTRTIYHNYLGLYYNKKGMHLIRDGLNMGNTDILSLEGLDFVNSKADELRPSVKEDTILYLNTACEHFDRALSISSEDVMWPGFINFNKARTLYFLHVLEQKDTPWLNVMDNAIAARSRLNRLIDEILSPGGGNKDATVKATHLREFFQFQEEMARLVKLNLLLVQTNGEEELAAIRYKGTA…	-	-
OG0022602	A194_02138	MSQPYTLRIYAAYGDETLDNVTAFIGDDDSGRFCLLPGHAEFMTVLSVGMATLRLVNGETRYLATPGGLLHCRQRALTLHTHQYWLGRDHTTMAEQLRLHFSQAEDSLHHSKSNLERIEQSMLRHMVDMERWQ	C	K02114	F-type H+-transporting ATPase subunit epsilon
OG0022603	A194_02191	MTTFFRFILLLLKRPWRQNTAPDDAVLSVFRVWPWECDFNIHLTNSRYCVWLDSARVQYFAEIGAARLFLKAGWRSVLASQTMTYIREIPPMKKITVRTSLLHWDKKYLYLEHNFMAADTLHAKAVSRVAVLHRGSVQPFDAMLNAIGRQVPVNMTAHNGEAMPEVVKAKIALLQAKRDTESKGNE	S	K12500	thioesterase III
OG0022604	A194_02215	MIRKLFFALLVAGLCVAALWYLGIIDARHSALFVGVFAFANLIYGALANRFAAPTDEFGKPEKSLFR	-	-
OG0022605	A194_02287	MTLINTAKGFALIDAMLACALMASAVAALVHLTATIEATTHRLEINSEEQDKRLQNQMADWQRDSLMMSRFHPTTDDTLPFGASPLAGQWDEVLICRDAD	-	-
OG0022606	A194_02409	MKRYLPGGVSGIREVLFPSAVIQNSLHDSNQTRHALINDE	-	-
OG0022607	A194_02413	MKSQRLITALCVLTTAATVQAASTQDFLDAHAVKRTLSGDWITVKGSRKIDKSRIMTQAELTDCLTMGFKIDAVNTRVRADKQALSKQQGNLSSWQRDQAGQLDREARRLEQERADIARLREQAEAQQQQVDALKRSLDRNSSVQVKQYNQAVDAYNQSQTSLQKRITAFNKANQAYQQQRASFTRSQQQKTQSYNADLDASKQSAREDFAQAKALETAFGRQCKSRFFNIADEAGAVAEARQRAQ	-	-
OG0022608	A194_02426	MDSRSAMMINPFRPGNNFNVLLHSPSAEPERLYTYCHGLVHIHKRRLIRQQPGQLVFIGDAGHRRGVFGSLASHVTEFGIIDNTILNPFLYNQEPTLSAMVPDLLLLIALSQMLEEEPPDKAMRRAFADITEALWQAYGQKVSLRLLVETCREQGETFEAVADALAAFYHLRNECIMRREDNSLQNKMLPVSGIKEALPTTAREVHVMPRGFLLSDSATLCTIYLYLFALQQQSLHSSEKVRVSVVMNDTLNVFSNTESGAFNSQSYRIFAALLKQAKAASMSLSYASARPHGALCQRVIAPHAAHHML	-	-
OG0022609	A194_02507	MRNSVMVLPLLLLLISCHAMASQPISFSVAEHTASRILLPVIKNHIPVKADVTLSHQGKPVSATFYSRLAWPKTGEVEYVRLLVIEPAQPLDAGQYTITWQSADAAIRPFWGTLTNTERAGVTMPWLQQVVLLNTLIVDEADWYRDAMTLHARYIADDLEMEKDNYPITKASHWLYDKPQSFFQMYLLNNDRWALRQAVRYANFYVANITEEGFFGLTSRPDVKYIMSRGLTYYFLLYGDDDIRDAVTRQYHASLEWDPDYDVGRGFWTERNQAAVLNTAIAYWELTGSDDAKARIDAIIDATYKMTFRPVNDWPFRSCPQHTLQSHEGKGGDVAVCSPWMMALLADALWRVTLLTDSPKAEQLLQTFAEFIKEYGLYEGTRRNGEVVTAPHYLRAFAE…	-	-
OG0022610	A194_02509	MKNSFKHAVLSLASLPVVKPHDVTSRMLIDLNQNLDAESARRVIETFFGNTPYDALVHAAGFNPRQTFSGKKRLIQHTPSFHSPKEIFFSRLLLRCSAVNQVSLDLMRFNKGGAIPPHAHVGVASGFYVLQGAVRIQHYHVDEYKNDGVHAHRTIDRRLDAGMFTTNSDEKDNIHWLESVEDDTVLFRVNKLGIPSRLENMLTAGRLYVDPTAVSDTTGMIPFVSMQDARTLRMAPANLS	-	-
OG0022611	A194_02511	MDMNLANAQVTVVITPRDRYSGIIECIENLYKVTRQPFYLKVLDLDYPKALKKAIVAKLADLPNAEVLEYGKIIPMEALRNVRDSITTPYTMLLDNDSNVTEGWLEPLLETAKQEHAAIVNPLTLEKEGVDDGAELRNHLYTNEIRIINVEGEDYLIEDKHYRRALPEDIPNEVAPSEMFELHGVLFDTEVLKTIELPQMVIREHIDIGIQIKRMDRKILTQPKSVVIFDNLGTRMEFDDMAFFNFRWGKKLTWASSRLFEERWGYKFYAEQAMYHWVFRRKIFLFCRWLHLPISTSNLITRVFAKLKTMIKPVWDPVKNPIAQSQNYYSAKGI	KT	-
OG0022612	A194_02561	MLRISSFRHFASQTAFKLWGLSALFLYSTVVNAQMASTTEDLIKTLQQASTMCSGSCRQVCRQGAEQITGWGTVAGHQQQAAEAMRNCSAAFGSDISIVGKPGTMQQMVSLSMAAGQINTIASKESTQVASNSGNKVQAGFPDLPDLSYLNPEGYIDTDKVIAVLKQLPAFCAPFERMSERNTCIQACGDRAERLQNAVSLYQQDKGKLGQVKGEFTGLMGCESFFGGFSTRDDSFPKLKNFLSQVRQDSLQKWPSPEPLSLELADLEPTSAQKAQDIVEQLRDVNATEKLTFQQAQALLKRHPDYPSLQKRVKNSQYSLSQLQEFFDKLLTQEESYTKANKQNEWKDKARQVGPVGAGAELLAASNESCSLDYLKKYQRQTPWMGYRPFPIDRIYDQG…	-	-
OG0022613	A194_02562	MNLRSVFLASLCSCIHSALYPFMMLDARKLRRFLAEVFAIID	-	-
OG0022614	A194_02563	MKRYIFKLTRCLIIIPGWVAVSSVHAQNSEIFANTPLGQYINSNPQEFSKIDLFVTGIGSYAESLLQQSLSENSHPNKLNTVKALIACQDLSGAFSEATDSARSSTTAIANYNAAMMQCRTIMPKLKPYMDSDNATMMLWQRKMTPLLQIPRTLPFHDIQRAYHTELDNKASALINGGSHTATSKSPSPSKSNLTTELPPLPSEPFTFNWQELDEIKGHIRAALKAYQLHQQPGECQALADSENNVVSLYKVVNELVKSCKSTLYTKGYAGNLINFSLAYRKQFYEIEQKNQASSIGTLPLLPSQPFRFVKDEVLAIKSYLSAASAQSLDLSYSQQVGMHKGEVCKTDDVQKLGTDLSAPFVKQYWQQVIGQLQSCATFMSPHNRAALEPLQSMLKDYM…	-	-
OG0022615	A194_02591	MLNKIKIRPAFYLLSSVVSAVYLSACGSTSVPSPQNASVNAQASANPTGQKNVSPFQVSDVGYISAWSWLSNVNFQKEEWEFLLIPEDNVQSVTFRADFSLDNIGRGAFWGYALRHKYTGRILPVYGELKARGTDKYSGESLPLIMQGYFNLAAFGSFERDDSTSERLRYVGLTGFSGQRWVEGRQDSFNQHVMIRQARDKRYCEFVYDFWDGSRQGSGIEYENLSPLRFAHGHTVDMQGEQWLVYSNLPRPVNMELIAPSPEILSALMGTLQTLPQVNYTATFSYADDHLDCRYAKVYGGVNVGNKQHDYSLFYPEVSQFGALLKRGDSFRWRSNHLAYSFAREMFGTKPGAMGKFLALSRYEPAMDKERRDRELNLMQLTEFSPDFVYAQGPAGQLE…	-	-
OG0022616	A194_02703	MKKMTEDELKVLLSYKMDMLDDGFTESVLGRLGKSYKRKSVLILAATLLATICAFAFASLSEQRILEVMLKFVGENPQFITLSLLGAVASYVLLPQESA	-	-
OG0022617	A194_02705	MKITAVALTFSDCGRFRYRLLIRKKNARGSKKVCVIMQNPSVANSEVADRSAQFLEKLIFLKDYPEFDGVNEIIIVNQFAYVQTNDFNGSVAHIGLENDSYIKETIDSSDIVLVAWGARNGYSERKAAINEIISAAKNKIILRTKAHPSRGTYVDFIAPYSN	O	-
OG0022618	A194_02706	MSGLTQRYISKELVHFVGRGIEAQRQFELLLKILSDGWITHPPHNPKISGNLSINAGVSISANEMYSPEITCFADIPVSDLSLHMDKYSPVGLSFSKEFIAEAGGVPVHYLPINAKVKKSKNIDTDEIRKLIEEHSSDALYERMYETVPKGQHFDNMLREYHDLFSIFQDLAKKEDPSPGVSGLFKRVIDLQSFFNFHIFSYFKFFDHRKSDDDPENFYFEREWRIVGNVNFNMEDVKTVFFPRRHSSDFREAFPKYSGQVIFTD	-	-
OG0022619	A194_02708	MAAAHSKDENSAWQNKLLPFMIIMLITLTLFFFIATLVQLYDLNDRVQNAPVLPKAQLEAPPATDQPLVNTQWQHLILLEANVLEQRYHQANVLLLSRIWTRYLGFITGMIMALVGAVFVLGKLQEPATKLDASVTLSEGSKFGTGLATQSPGLVLATLGTALMLTTILTHHEISVSDGPVYTSVQLSGGGQAAPSAPPRQLMPDSAPAGSPDADVTDILNAVRERHGNDKENNP	-	-
OG0022620	A194_02770	MLESQNEVMGGLLTSMEQHEYHTTPLARKLLKDIGLID	-	-
OG0022621	A194_02791	MKWLLLFAAVIWLTPLYGNGLVAVNDNSAAANIASVPFDFVLDTESVAESDTDSDPGIHSFAQFCLADENVPRYGLVVLSVRTTACSAFSIRAPPVAVNYAA	-	-
OG0022622	A194_02823	MIATKRHTPPPYGRLAWLLAQRKKNGSDDWDSPDAPEAPEAPEAPEAPDAPEAPEAPDAPRH	-	-
OG0022623	A194_02824	MIKVVTLSVLTMAVAGTAGCASNQSTPLVFGQQQTVGISIGAGASEQGADFVLGYKDKNVAIIPVTLATSENSQAQIISEQKQESGADKGVRFKDALSVLGQFEANTSSTSGDVGLGKFFATGAAAKTLADGFKKKLEGEGN	-	-
OG0022624	A194_02825	MGARFFSLYAAPDCSCRFCLSPHHLVFAVLITLLSAGCTTVSISQSDGSVSIERHFGFVVIKPLDDASMMTAEVTSLGYSATPLGYSLGYSQQSVTTADDGCRLVVWVQDHTSQRALADKLQALEDVCVLQKQ	-	-
OG0022625	A194_02826	MSIFFKHDLQELSPQELLQVSGGYIQNHDLVPTPPSCEDELNIIKPKNPPRPNPGF	-	-
OG0022626	A194_02893	MRNHTLIGYHCTKLTKKEITHIEQKGMQLQNAESLKERILSLKSDRVITADIAELLIERNQADDVCRKNKLWFCFFEPLLDPDGIKRLFRSWGGEALYNLHEHNPKTGQILREIGTPCVIKAKVPVIDLIESYYPDSPMIRTFLSKKGHQIENSTEHEGFSIRDISVQNIIQIIRHPSKEFQALTLCNC	-	-
OG0022627	A194_02944	MLYMVLLGGNHPMAKIEVHDVVFINCDDIHRSHDKLRELWFGDKNRVHIDSWMAVYGVDGYRVDLSSDPIRSDGQRLFFVNLGGYITEQFGEEHRYLLIVAENEEHAKQRAKQTVSDIWNKPHKDNLFEIDDCLTIDKVDGLYVNLTKAPHEKNQFANDYTPLLLM	S	-
OG0022628	A194_02947	MQETKIKRILQIEGALVLLVSLQLYQNSLYSWWLLASLFFLPDIMLLGYLFNAVVGATLYNLSHSYILPLLLGVFLLWQSPQHLPLILIWTAHIGFDRMLGYGLKLPKGFRYTHLGVIGKAESG	S	-
OG0022629	A194_03022	MTWAGNHFPVWKVVAIARFRDMVKDSDGNEFFKHTLKVNHS	-	-
OG0022630	A194_03154	MAAPLSLLFVLLIPVISFAVAALVFASSRVHSTLKKQSQKFRSTQSFQISR	-	-
OG0022631	A194_03195	MSALRGLWHLFRIQLKSRDTLFLFLTLFSIAYFLAVINLSAAPVKQLLADNLSLVFAAQEKGHLLADAVRMAKAFIDLIALSLFVLGGITLTFIGSRLAVSNTYLFTVCLVNGVSKRRCVLFHIVILTFIGTAALIFAAALSIITWRVLCSAANAFSFPLSSHYESRYLLDVLMMCFLAYAITQLSNVIFFLKLQHSNLINANANQGESTWGLYAFVISGLLLCAGFYVGNWQITSFLIGLTLVCLLFLFVTTKLFLLVAKRKFLSKWRLLYLSVGMVSKRIDGNLPYIIVVCLSVTILILSLRITDDILHVLNPTISLVESELSQINSRHVVHGSKLQEFGYLVLTIVLIFSAFISLLSASLITNLMNSSARDVQYRNGLILSLGLSNKDFWHLISFE…	-	-
OG0022632	A194_03196	MGSSMFQVIGKSITYLSFSFIFFSAATYAKLERPIHLPLASDGQMAVLAGIEPILVVGGMLQGSAEPHLTLVNTSATSVVGNYKLPTAFYQGFNVANLAGQPAAEPRSQLVLLGRDGLYQLQDGNITKLVECHHVYARIDSNNFSVLPVVFDVNEDGLSDFLIPGFLQHCLAVQQEDGSFHNQTLDFALDMHIQPQEFDSTELKFALPADIKIFDVNGDERSDIVIAGKTKIDTFLQKIDGSYHSKSVPLLLPVMLSEQRGAQFTASTAYQFHRFEDLNLDGLPDALLFEKQYGKSTTESSNGIRVLYGKRDKEQALGFSATHGFIKKPGEMVTLLFADFNGDKLRDATLLSGELGAGSFMSVIMGGGVDMDISVFPQQASGLYADKPVVKRETEFKLD…	S	-
OG0022633	A194_03221	MQIERFQMISPIRGTGNIKKPSGKRYHGVKEVTQEDIFDRLLKVGIAGQRLFCRLKDTYNYEYNTCHIERTSEERDLKKAPYKSLREKIKLLEDAELIAKLPKKYNREMKVDDTHDYQFLFNPYFLRPHKYELVSQIWYEIQRERQKKKPRCPSLRKLIKEPKSPRLKK	-	-
OG0022634	A194_03222	MRKIFSVSAVALLLSGCLSTPQMTQDDYDFMATGVAILERCHADNQFSDTFYNDSMKTLYFLASTYTYSDEVLRDYLQSKRAQAARSRIDCEDFRQKMYKQMAWAEEIKQSRTATTTYPAKTSIWCQTIGNMTMCN	-	-
OG0022635	A194_03223	MKFGYYKSTGETVPVTQLGIERGYYREEEHTLIGTDTVGNEHEVGSASTIEIFTSLILKKKVSLFDVYDSISDYMSIYEAVVEFGHRSKIDESGNTVLDSLESDPVHLLSRLYIYPEYRRLSLASQFIQTFIEANSARNTDTLFLLEAYPFALEYTDFENEFLYEQAVASGKRQLTDLYKSLGFKELSKKSQVMFRYEAS	-	-
OG0022636	A194_03260	MQSIVKEKAMTIDKAIAPLFPDEEMLDLLKSCLLPVSDISLSERILFYGCHEHGSLCALIGLELHGNVAMLRSLAVTFGARKRGLGRSLVIFAEHQAMKRGIETLFLLTETANNLFIRLGYTYCDRTYAPKSVRDTPQFSVLCSSSSHFMSKQLLKK	H	K00619	amino-acid N-acetyltransferase
OG0022637	A194_03263	MAGSLKALIFSFVVYASLIPCAKANTVHSEAQLTRLDQHSFTLPFTVEDNAVIASTVIDSLNVGFRVEFEMALSADGENIRDAKSILIKSIGLPTDNLLKLMTKHFGYRYDGQTILSEVQFPVENTNTIDNNKNKHRRLLLNSKIDEPLGSLLFDFDNSDLILVKHSASSMAAFLLELTSPHETRHSTKTDEGKKPMPCIFDVMAERYICKQL	-	-
OG0022638	A194_03272	MAKWRENPKLSHHTTLTKGFDMQISTNNTIHLADQTALKKQVSEFKQQAANSDGVLVAFEFQLRNQDDFFAQLDFLRNAENFQPPQFNQNKLGLPQQTSGTTTEQQDKLEQYAKQRLPSFIDEVFTKLAMRGNANAAGTALDEEKAYLSNQIEQAINADDPNAIYDTLQANLYSLSEVLFSEAQFMGLMQNFDATQPFNTKAGIAGEVGTLQARYDQVYAQISEKNDDTAFVELLKKRRENFIQPLEKNLTHVLGFNPYKEPSFNSHYNASSGMPLSLYDGFTRIKSIDVLI	-	-
OG0022639	A194_03288	MKLLIGIILSLVLFDVSASGSEGINDNTFLTDQRYPYKTLVHLSDKVLVKYSQVSEDSFTCNAKIITAGAFWETDEIRVDAENFVSDAFAACVEREIAKDILGQIL	-	-
OG0022640	A194_03293	MKRTFSIFLTLISPFAIADRYALNDKFDDFPSGGSDPILTFLGAVLCICLSYYFLFSSYVEWCERRENGEKVKRESLLYDLFFPLVVYALATFFIAAPFLIVATWLGGQDLVNEHGFEFGVSIFAVLTFLRQT	-	-
OG0022641	A194_03297	MKQVLLCLLISLVSPQLAASLVTFEFSGVFDRVTDNKSILPNDIGIGTEFKGFFTYNYDPSLKENKSFENDPTVAFYPVISNSFAEFGNLNIEGDTRFSSNTVQIWDDRLSGGRLMDLFWISPGLDYSPPFNLGIGNTLTASYTFSLWDYSADFIQGDILPKPEDIVLADFDRTSFSIFAMNHDEFNDYNSGKRTDWTYVRLEGGITSLRQVVAPVSEPSTIFIFILSICIFLRLRPCSQ	-	-
OG0022642	A194_03305	MCYSHTTHSLALPKKEIGKLLAKEGEWFYLVEVDWNPNE	-	-
