# Supplementary material for: Alteromonas nitratireducens sp. nov., a Novel Nitrate-Reducing Bacterium Isolated from Marine Sediments, and the Evolution of Nitrate-Reducing Genes in the Genus Alteromonas
Source: Microorganisms. 2025 Aug 13;13(8):1888. doi: 10.3390/microorganisms13081888 (PMC12388587; doi:10.3390/microorganisms13081888)
Supplement: Supplementary file 1 [file microorganisms-13-01888-s001.zip › Table S5.xlsx]

## Sheet: Table S5
Table S5. Protein sequence of respiratory nitrate reductase in the strain CYL-A6T. Sequence identity results were obtained by using BLAST searches against the Uniprot database.
Protein	KEGG ko number	Sequence	Accession number	Identity (%)	Description
NarG	K00370 (nitrate reductase, alpha subunit)	MSHFLDRLQFFKRNEEPFSNGHGVTTNESRGWEDGYRRRWQHDKVVRSTHGVNCTGSCSWKIYVKDGLVTWETQQTDYPRTRPDLPNHEPRGCPRGASYSWYIYSANRLKHPKIRKRLVKLWRAAKAQHKDPVEAWRSIVEDPAKAKEYKQQRGLGGFVRANWNEANEIIAAANVYTAKTYGPDRITGFSPIPAMSMVSYAAGARYLSLIGGNCLSFYDWYCDLPPASPQIWGEQTDVPESADWYNSNYIICWGSNVPQTRTPDAHFLTEVRYKGTKVIGITPDYSEVAKLTDQWLAPKQGTDAALAMAFGHVILKEFHVEKPSAYFADYVKRYTDFPVLVMLDKAEDGSLHQGRFLRASDLDGQLGQDNNPEWKTISVNDKDGELVSPTGSVGYRWGE…	P09152	72.7	Respiratory nitrate reductase alpha chain (Escherichia coli K-12)
NarH	K00371 (nitrate reductase, beta subunit)	MRVRAQIGMVLNLDKCIGCHTCSVTCKNVWTSREGVEYAWFNNVETKPGIGYPKEWENQEKWNGGWTRHSNGKLTPKQGGKLRILANIFANPDLPGIDDYYEPFDFDYQHLHKAGESKHQPVARPRSLITGQRMEKIDWGPNWEEILGTEFSKRRADSNFNQIQADMYGEFEKTFMMYLPRLCEHCINPACVASCPSGAIYKREEDGIVLIDQDKCRGWRMCVSGCPYKKIYYNWKTGKSEKCIFCYPRIEAGQPTVCSETCVGRIRYLGVMLYDADRVEEAASVANDKDLYQAQCDIFLDPFDEAVQEAARKEGIPEAWLKSAQESPVYKMAMDWKVALPLHPEYRTLPMVWYVPPLSPIQSAVEAGSVPMDGVFPDLKALRIPMKYLANMLTAGDEA…	P19318	70.2	Respiratory nitrate reductase beta chain (Escherichia coli K-12)
NarI	K00374 (nitrate reductase gamma subunit)	MAFLDTFFFGIYPYIATGIFFLGSLLRYDREQYSWKTGSSQMLSNKNFRVANILFHVGIIAILLGHFAGLVLPWEIWHALGISLATKQVIAMGVGGFFGVLCFIGLTMLVKRRLFDPRIRANSSKMDTGILLLIYLQLIVGMFTIVISSGHMDGAVMYNLMSWSRYLLTFRPVEAVEFISTVHPVYKFHVTLGITLFVLFPFSRLVHIWSVPVQYVRRSYQVVRSKA	P11350	48	Respiratory nitrate reductase gamma chain (Escherichia coli K-12)
