# Supplementary material for: Alteromonas nitratireducens sp. nov., a Novel Nitrate-Reducing Bacterium Isolated from Marine Sediments, and the Evolution of Nitrate-Reducing Genes in the Genus Alteromonas
Source: Microorganisms. 2025 Aug 13;13(8):1888. doi: 10.3390/microorganisms13081888 (PMC12388587; doi:10.3390/microorganisms13081888)
Supplement: Supplementary file 1 [file microorganisms-13-01888-s001.zip › Table S6.xlsx]

## Sheet: Sum
Table S6. Nitrate-reducing genes annotations based on the Uniprot database.
Strain	Protein ID	Top hit	Description	Sequence identity (%)	Evalue	Bit score
Alteromonas mediterranea DE	A001_03836	sp|P09152|NARG_ECOLI	NarG, respiratory nitrate reductase alpha subunit (Escherichia coli K12)	72.632	0	1972
Alteromonas mediterranea 615	A008_04008	sp|P09152|NARG_ECOLI	NarG, respiratory nitrate reductase alpha subunit (Escherichia coli K12)	72.632	0	1972
Alteromonas facilis P0213	A070_01467	sp|P09152|NARG_ECOLI	NarG, respiratory nitrate reductase alpha subunit (Escherichia coli K12)	72.582	0	1976
Alteromonas alba 190	A075_04053	sp|P09152|NARG_ECOLI	NarG, respiratory nitrate reductase alpha subunit (Escherichia coli K12)	72.632	0	1974
Alteromonas arenosi ASW11-36	A148_03252	sp|P09152|NARG_ECOLI	NarG, respiratory nitrate reductase alpha subunit (Escherichia coli K12)	72.538	0	1977
Alteromonas mediterranea CH_XMU1405-1	A176_01850	sp|P09152|NARG_ECOLI	NarG, respiratory nitrate reductase alpha subunit (Escherichia coli K12)	72.632	0	1972
Alteromonas nitratireducens CYL-A6	A194_03063	sp|P09152|NARG_ECOLI	NarG, respiratory nitrate reductase alpha subunit (Escherichia coli K12)	72.662	0	1978
Alteromonas mediterranea DE	A001_03835	sp|P11349|NARH_ECOLI	NarH, respiratory nitrate reductase beta subunit (Escherichia coli K12)	73.856	0	741
Alteromonas mediterranea 615	A008_04007	sp|P11349|NARH_ECOLI	NarH, respiratory nitrate reductase beta subunit (Escherichia coli K12)	71.486	0	786
Alteromonas facilis P0213	A070_01466	sp|P11349|NARH_ECOLI	NarH, respiratory nitrate reductase beta subunit (Escherichia coli K12)	71.486	0	786
Alteromonas alba 190	A075_04054	sp|P11349|NARH_ECOLI	NarH, respiratory nitrate reductase beta subunit (Escherichia coli K12)	71.486	0	786
Alteromonas arenosi ASW11-36	A148_03253	sp|Q83RN5|NARH_SHIFL	NarH, respiratory nitrate reductase beta subunit (Shigella flexneri)	71.285	0	786
Alteromonas mediterranea CH_XMU1405-1	A176_01849	sp|P11349|NARH_ECOLI	NarH, respiratory nitrate reductase beta subunit (Escherichia coli K12)	71.486	0	786
Alteromonas nitratireducens CYL-A6	A194_03064	sp|P11349|NARH_ECOLI	NarH, respiratory nitrate reductase beta subunit (Escherichia coli K12)	71.486	0	786
Alteromonas mediterranea DE	A001_03833	sp|P11350|NARI_ECOLI	NarI, respiratory nitrate reductase gamma subunit (Escherichia coli K12)	48.908	2.42e-78	223
Alteromonas mediterranea 615	A008_04005	sp|P11350|NARI_ECOLI	NarI, respiratory nitrate reductase gamma subunit (Escherichia coli K12)	48.908	2.42e-78	223
Alteromonas facilis P0213	A070_01464	sp|P11350|NARI_ECOLI	NarI, respiratory nitrate reductase gamma subunit (Escherichia coli K12)	47.598	3.5e-76	218
Alteromonas alba 190	A075_04056	sp|P11350|NARI_ECOLI	NarI, respiratory nitrate reductase gamma subunit (Escherichia coli K12)	48.908	4.97e-78	222
Alteromonas arenosi ASW11-36	A148_03255	sp|P11350|NARI_ECOLI	NarI, respiratory nitrate reductase gamma subunit (Escherichia coli K12)	48.472	8.11e-77	219
Alteromonas mediterranea CH_XMU1405-1	A176_01847	sp|P11350|NARI_ECOLI	NarI, respiratory nitrate reductase gamma subunit (Escherichia coli K12)	48.908	2.42e-78	223
Alteromonas nitratireducens CYL-A6	A194_03066	sp|P11350|NARI_ECOLI	NarI, respiratory nitrate reductase gamma subunit (Escherichia coli K12)	48.035	4.31e-77	220
