# Supplementary material for: Alteromonas nitratireducens sp. nov., a Novel Nitrate-Reducing Bacterium Isolated from Marine Sediments, and the Evolution of Nitrate-Reducing Genes in the Genus Alteromonas
Source: Microorganisms. 2025 Aug 13;13(8):1888. doi: 10.3390/microorganisms13081888 (PMC12388587; doi:10.3390/microorganisms13081888)
Supplement: Supplementary file 1 [file microorganisms-13-01888-s001.zip › Table S7.xlsx]

## Sheet: Table S7
Table S7. Gene sequence/protein sequence identities of the narGHI genes/NarGHI proteins in Alteromonas members. Upper and lower triangles indicated gene and protein sequence identities, respectively.
narG/NarG
	Alteromonas mediterranea DE	Alteromonas mediterranea 615	Alteromonas facilis P0213	Alteromonas alba 190	Alteromonas arenosi ASW11-36	Alteromonas mediterranea CH_XMU1405-1	Alteromonas nitratireducens CYL-A6
Alteromonas mediterranea DE	100	99.9	89.6	98	90.9	100	90.1
Alteromonas mediterranea 615	100	100	89.7	98	90.9	99.9	90.2
Alteromonas facilis P0213	98.6	98.6	100	89.6	88.6	89.6	94.4
Alteromonas alba 190	99.7	99.7	98.7	100	90.8	98	89.8
Alteromonas arenosi ASW11-36	98.7	98.7	99	98.7	100	90.9	90
Alteromonas mediterranea CH_XMU1405-1	98.7	98.7	99	98.7	100	100	90.1
Alteromonas nitratireducens CYL-A6	98.6	98.6	99.5	98.8	99	99	100
narH/NarH
	Alteromonas mediterranea DE	Alteromonas mediterranea 615	Alteromonas facilis P0213	Alteromonas alba 190	Alteromonas arenosi ASW11-36	Alteromonas mediterranea CH_XMU1405-1	Alteromonas nitratireducens CYL-A6
Alteromonas mediterranea DE	100	99.8	91.8	99.5	92.5	99.9	90.5
Alteromonas mediterranea 615	100	100	91.2	99.4	92.4	99.9	90.2
Alteromonas facilis P0213	99.8	99.6	100	91.3	90.4	91.4	93.9
Alteromonas alba 190	100	100	99.6	100	92.4	99.5	90.3
Alteromonas arenosi ASW11-36	100	99.8	99.4	99.8	100	92.5	89.5
Alteromonas mediterranea CH_XMU1405-1	100	100	99.6	100	99.8	100	90.3
Alteromonas nitratireducens CYL-A6	99.8	99.6	100	99.6	99.4	99.6	100
narI/NarI
	Alteromonas mediterranea DE	Alteromonas mediterranea 615	Alteromonas facilis P0213	Alteromonas alba 190	Alteromonas arenosi ASW11-36	Alteromonas mediterranea CH_XMU1405-1	Alteromonas nitratireducens CYL-A6
Alteromonas mediterranea DE	100	100	92	96.5	93	100	90.4
Alteromonas mediterranea 615	100	100	92	96.5	93	100	90.4
Alteromonas facilis P0213	98.2	98.2	100	90.5	92	92	89.2
Alteromonas alba 190	98.7	98.7	97.8	100	92.2	96.5	90.9
Alteromonas arenosi ASW11-36	99.1	99.1	98.2	98.7	100	93	87.3
Alteromonas mediterranea CH_XMU1405-1	100	100	98.2	98.7	99.1	100	90.4
Alteromonas nitratireducens CYL-A6	98.2	98.2	98.2	98.7	97.4	98.2	100
