# Supplementary material for: Alteromonas nitratireducens sp. nov., a Novel Nitrate-Reducing Bacterium Isolated from Marine Sediments, and the Evolution of Nitrate-Reducing Genes in the Genus Alteromonas
Source: Microorganisms. 2025 Aug 13;13(8):1888. doi: 10.3390/microorganisms13081888 (PMC12388587; doi:10.3390/microorganisms13081888)
Supplement: Supplementary file 1 [file microorganisms-13-01888-s001.zip › Table S8.xlsx]

## Sheet: Sheet1
Table S8. Protein sequences, as well as COG and KEGG annotations of OCs which were exclusively present in the Alteromonas genomes encoding nitrate-reducing genes.
Orthologous clusters	Alteromonas mediterranea DE	Alteromonas mediterranea 615	Alteromonas facilis P0213	Alteromonas alba 190	Alteromonas arenosi ASW11-36	Alteromonas mediterranea CH_XMU1405-1	Alteromonas nitratireducens CYL-A6	COG category	KEGG ko number	Annotations
OG0007098	MVSDSTTVLDLLEKYPVAAIASADLLTVYEGWSIKKLSEFFAKHKITGAPVIASDETLVGVVTQTDVVKFEGSSPDEKEIEKIIQHYIGPQGTVLQSEIDRIKSRASDYCTVNSIMTPEVFSIDEKRPISEAYNIIESHDIHRLFVTRESVLIGVVTAMDILNWVMQCPAAD	MVSDSTTVLDLLEKYPVAAIASADLLTVYEGWSIKKLSEFFAKHKITGAPVIASDETLVGVVTQTDVVKFEGSSPDEKEIEKIIQHYIGPQGTVLQSEIDRIKSRASDYCTVNSIMTPEVFSIDEKRPISEAYNIIESHDIHRLFVTRESVLIGVVTAMDILNWVMQCPAAD	MVSDSTTVLDLLEKYPVAAIASTDLLTAYEGWSIKKLSEFFEKHKITGAPVIASDETLVGVVTQTDVVKFEGSSPDEKEIEKIIQHYIGPQGTVLQSEIDRIKSRASDYCTVNSIMTPEVFSINEKSSISEAYKTIESHDIHRLFVTRESVLIGVVTAMDILNWVIQCPTAD	MVSDKTTVLDLLEKYPVAAIASADLLTVYEGWSIKKLSEFFAKHKITGAPVIASDETLVGVVTQTDVVKFEGSSPDEKEIEKIIQHYIGPQGTVLQSEIDRIKSRASDYCTVNSIMTPEVFSIDEKRPISEAYNIIESHDIHRLFVTRESVLIGVVTAMDILNWVMQCPAAD	MVSDSATVLDLLEKYPVAAIASTDLLTAYEGWSIKKLSEFFAKHRITGAPVIASDETLVGVVTQTDVVKFEGSSPDEKEIEKIIQHYIGPQGTVLQSEIDRIKSRASDYCTVNSIMTPEVFSIDETSPISEAYNIIESHDIHRLFVTRESVLIGVVTAMDILNWVINCPTVE	MVSDSTTVLDLLEKYPVAAIASADLLTVYEGWSIKKLSEFFAKHKITGAPVIASDETLVGVVTQTDVVKFEGSSPDEKEIEKIIQHYIGPQGTVLQSEIDRIKSRASDYCTVNSIMTPEVFSIDEKRPISEAYNIIESHDIHRLFVTRESVLIGVVTAMDILNWVMQCPAAD	MVSDSTTVLDLLEKYPIAAIASTDLLTAYEGWSIKKLSEFFAKHKITGAPVIASDETLVGVVTQTDVVKFEGSSPDEKEIEKIIQHYIGPQGTVLQSEIDRIQSRASDYCTVNSIMTPEVFSIDEKSSISDAYNTIESHDIHRLFVTRESVLIGVVTAMDILNWVIQCPTAD	S (Function unknown)	-	-
OG0007099	MDTRGIFSWLFPDDEEYIEGLEIHEWIEEQANWLVPLFERYDIPFDEQHVEWFYEAVNQNDWRCGSCGGCL	MTNPFTARWTAQGHTLCLGHWEICFNQQLLELPSAKAENHMDTRGIFSWLFPDDEEYIEGLEIHEWIEEQANWLVPLFERYDIPFDEQHVEWFYEAVNQNDWRCGSCGGCL	MANPFTAHWTAQGHTLCLGHWEISFNQQLLELPSAKAENHMDTRGIFSWLFPDDEEYTEGLEIHEWIEQQAGWLVPLFERYDIPSDEQHVEWFYEAVNQNDWRCGSCGGCL	MTNPFTARWTAQGHTLCLGHWEICFNQQLLELPSAKAENHMDTRGIFSWLFPDDEEYIEGLEIHEWIEEQANWLVPLFERYDIPFDEQHVEWFYEAVNQNDWRCGSCGGCL	MTNPFTARWTAQGHTLCLGHWEISFNQQRLELPSAKAENHMGTRGIFSWLFPDDEEYTEGLEIHEWIEEQADWLVPLFERHDIPFDEQHVEWFYQAVNQNDWRCGSCGGCL	MDTRGIFSWLFPDDEEYIEGLEIHEWIEEQANWLVPLFERYDIPFDEQHVEWFYEAVNQNDWRCGSCGGCL	MANPFTARWTAQGHTLCLGHWEISFNQQLLELPSAKAENHMGTRGIFSWLFPDDEEYTEGLEIHEWIEEQADWLVPLFERYDIPFDEQHVEWFYQAVNQNDWRCGSCGGCL	-	-	-
OG0007100	MSLTNTPDITVNGKTISAAMIDAEVQYHPAESRRQAMVKAAETLIIGELVTQKAMEKGIPLNPKSDAIEQNSQLIDSLLASEVCVPEATTEECERYYSANKGTFKTAPLIEASHILIASDPKDLEHRAESHALAVNLIHKLQGGESTLGELAKQFSSCPSKDVDGSLGQLSYGQTVREFERQVFAASEGLMPQPVETRYGYHVVLVARKVDGKPLSFDMVREKIKQYLNDKVHRKALSQYLHRLVSEADIQGFKFEFDDSMLMQ	MSLTNTPDITVNGKTISAAMIDAEVQYHPAESRRQAMVKAAETLIIGELVTQKAMEKGIPLNPKSDAIEQNSQLIDSLLASEVCVPEATTEECERYYSANKGTFKTAPLIEASHILIASDPKDLEHRAESHALAVNLIHKLQGGESTLGELAKQFSSCPSKDVDGSLGQLSYGQTVREFERQVFAASEGLMPQPVETRYGYHVVLVARKVDGKPLSFDMVREKIKQYLNDKVHRKALSQYLHRLVSEADIQGFKFEFDDSMLMQ	MSLTNTPDIKVNGKTISAAMIDAEVQYHPAESRRQAMVKAAETLIIGELVTQKAMEKGIPLNSKSDAIEQNSQLIDSLLASEVYVPEATTDECERYYSANKDKFKTAPLIEVSHILIASDPKDLEHRAESHALAVNLIHKLQGREATFGELAKPFSSCPSKEVDGSLGQLSFGQTVREFERQVFAASEGLMPQPVETRYGYHVVFIARKVDGKPLSFDMVREKIKQYLNDKVHRKALSQYLHRLVNEADIQGFKFEFDDSMLMQ	MSLTNTPDITVNGKTISAAMIDAEVQYHPAESRRQAMVKAAETLIIGELVTQKAMEKGIPLNPKSDAIEQNSQLIDSLLASEVCVPEATTEECERYYSANKGTFKTAPLIEASHILIASDPKDLEHRAESHALAVNLIHKLQGGESTFGELAKQFSSCPSKDVDGSLGQLSYGQTVREFERQVFAASEGLMPQPVETRYGYHVVLVARKVDGKPLSFDMVSEKIKQYLNDKVHRKALSQYLHRLVSEADIQGFKFEFDDSMLMQ	MSLTNTPDITVNGKTISAAMIDAEVQYHPAESRRQAMVKAAETLIIGELVTQKAMEKGIPLNPESDAYEQNSQLIDSLLASEVSVPEATTEECERYYNANKGTFKTAPLIEASHILIASDPKNLEHRAESHALAVNLIHKLQGGESTFGELAKQFSSCPSKDVDGSLGQLSHGQTVREFERQVFAASEGLMPQPVETRYGYHVVLVARKVDGKPLSFDMVREKIKQYLNDKVHRKALSQYLHRLVSEADIQGFKFEFDDSMLMQ	MSLTNTPDITVNGKTISAAMIDAEVQYHPAESRRQAMVKAAETLIIGELVTQKAMEKGIPLNPKSDAIEQNSQLIDSLLASEVCVPEATTEECERYYSANKGTFKTAPLIEASHILIASDPKDLEHRAESHALAVNLIHKLQGGESTLGELAKQFSSCPSKDVDGSLGQLSYGQTVREFERQVFAASEGLMPQPVETRYGYHVVLVARKVDGKPLSFDMVREKIKQYLNDKVHRKALSQYLHRLVSEADIQGFKFEFDDSMLMQ	MSLTNTPDITVNGKTISSAMIDAEVQYHPAESRRQAMVKAAETLIIGELITQKAMEKGIPLNPKSDAIEQNSQLIDSLLASEVYVPEATTEECERYYSANKEKFKTAPLIEVSHILIASDPKDLEHRAESHALAVNLIHKLQGGETRFGELAKQFSSCPSKDVDGSLGQLSFGQTVREFERQVFAASEGLMPQPVETRYGYHVVFVARKVDGKPLSFDMVSEKIKQYLNDKVHRKALSQYLHRLVSEADIQGFNFEFDDSMLMQ	O (Posttranslational modification, protein turnover, chaperones)	K03769	PpiC; peptidyl-prolyl cis-trans isomerase C
OG0007101	MAFLDMFFFGIYPYIATGIFFLGSLLRYDREQYSWKTGSSQMLSSKNFRIANILFHVGIIAILLGHFAGLVLPWEIWHALGISLATKQVIAMGVGGFFGVLCFIGLTMLVKRRLFDPRIRANSSKMDTGILLLIYLQLIVGMFTIVISSGHMDGAVMYNLMSWSRYLLTFRPVEAVEFISTVHPVYKFHVTLGITLFVLFPFSRLVHIWSVPVQYVRRSYQVVRSRA	MAFLDMFFFGIYPYIATGIFFLGSLLRYDREQYSWKTGSSQMLSSKNFRIANILFHVGIIAILLGHFAGLVLPWEIWHALGISLATKQVIAMGVGGFFGVLCFIGLTMLVKRRLFDPRIRANSSKMDTGILLLIYLQLIVGMFTIVISSGHMDGAVMYNLMSWSRYLLTFRPVEAVEFISTVHPVYKFHVTLGITLFVLFPFSRLVHIWSVPVQYVRRSYQVVRSRA	MAFLDTFFFGIYPYIATGIFFLGSLLRYDREQYSWKTGSSQMLSSKNFRIANILFHVGIIAILLGHFAGLVLPWEIWHALGISLATKQVIAMGVGGFFGVLCFIGLTMLVKRRLFDPRIRANSSMMDTGILLLIYLQLIVGMFTIVISSGHMDGAVMYNLMSWSRYLLTFRPVEAVEFISTVHPVYKFHVTLGISLFVLFPFSRLVHIWSVPVQYVRRSYQVVRSKA	MAFLDMFFFGIYPYIATGIFFLGSLLRYDREQYSWKTGSSQMLSNKNFRVANILFHVGIIAILLGHFAGLVLPWEIWHALGISLATKQVIAMGVGGFFGVLCFIGLTMLVKRRLFDPRIRANSSMMDTGILLLIYLQLIVGMFTIVISSGHMDGAVMYNLMSWSRYLLTFRPVEAVEFISTVHPVYKFHVTLGITLFVLFPFSRLVHIWSVPVQYVRRSYQVVRSRA	MAFLDMFFFGIYPYIATGIFFLGSLLRYDREQYSWKTGSSQMLSSKNFRIANILFHVGIIAILLGHFAGLVLPWEIWHALGISLATKQVIAMGVGGFFGVLCFIGLTMLVIRRLFDPRIRANSSMMDTGILLLIYLQLIVGMFTIVISSGHMDGAVMYNLMSWSRYLLTFRPVEAVEFISTVHPVYKFHVTLGITLFVLFPFSRLVHIWSVPVQYVRRSYQVVRSRA	MAFLDMFFFGIYPYIATGIFFLGSLLRYDREQYSWKTGSSQMLSSKNFRIANILFHVGIIAILLGHFAGLVLPWEIWHALGISLATKQVIAMGVGGFFGVLCFIGLTMLVKRRLFDPRIRANSSKMDTGILLLIYLQLIVGMFTIVISSGHMDGAVMYNLMSWSRYLLTFRPVEAVEFISTVHPVYKFHVTLGITLFVLFPFSRLVHIWSVPVQYVRRSYQVVRSRA	MAFLDTFFFGIYPYIATGIFFLGSLLRYDREQYSWKTGSSQMLSNKNFRVANILFHVGIIAILLGHFAGLVLPWEIWHALGISLATKQVIAMGVGGFFGVLCFIGLTMLVKRRLFDPRIRANSSKMDTGILLLIYLQLIVGMFTIVISSGHMDGAVMYNLMSWSRYLLTFRPVEAVEFISTVHPVYKFHVTLGITLFVLFPFSRLVHIWSVPVQYVRRSYQVVRSKA	C (Energy production and conversion)	K00374	NarI; nitrate reductase gamma subunit
OG0007102	METLKVLSRLLDYPTEALYEHGIDVAEIIANDAALDETNKASLLAFVDQRFSDSLLDWQADYDGLFERGRSLSLLIYEHIHGESRDRGQAMVNLLEQYRAAGLDIGVRELPDYIPLFLEFVSTQGSENGKGWLQDIAPILALLQVRLEKRDCNYSAVFSALVALSEAAIDVQALREQVKDEKRDDTKKALDKVWEEEAVTFGGDAVNGGCPSQVNRPTETQRRDQDVPISFIDTSSAQAAEQAIRS	MEILKVLSRLLDYPTEALYEHGIDVAEIIANDAALDETNKASLLAFVDQRFSDSLLDWQADYDGLFERGRSLSLLIYEHIHGESRDRGQAMVNLLEQYRAAGLDIGVRELPDYIPLFLEFVSTQGSENGKGWLQDIAPILALLQVRLEKRDCNYSAVFSALVALSEAAIDVQALREQVKDEKRDDTKKALDKVWEEEAVTFGGDAVNGGCPSQVNRPTETQRRDQDVPISFIDTSSAQAAEQAIRS	MEILKVLSRLLDYPTEALYEHGIDIAEIIANDAELDESNKASLLAFVDQRFSDSLLDWQADYDGLFERGRSLSLLIYEHIHGESRDRGQAMVNLLEQYRAAGLDIGVRELPDYIPLFLEFVSTQGSENGKGWLQDIAPILALLQVRLEKRGSNYGAVFSALVALSEAAIDVQALREQVKDEKRDDTKKALDKVWEEEAVTFGGDAVNGGCPSQVNRPSETQRRDQDVPISFVDNSSAQAAEQAIRS	MEILKVLSRLLDYPTEALYEHGIDVAEIIANDAALDETNKASLLAFVDQRFSDSLLDWQADYDGLFERGRSLSLLIYEHIHGESRDRGQAMVNLLEQYRAAGLDIGVRELPDYIPLFLEFVSTQGSENGKGWLQDIAPILALLQVRLEKRDCNYSAVFSTLVALSEAAIDVQALREQVKDEKRDDTKKALDKVWEEEAVTFGGDAVNGGCPSQVNRPTETQRRDQDVPISFIDTSSAQAAEQAIRS	MEILKVLSRLLDYPTEALYEHGIDIAEIIANDADLSESNKASLLAFVDQRFSDSLLDWQADYDGLFERGRSLSLLIYEHIHGESRDRGQAMVNLLEQYRAAGLDIGVRELPDYIPLFLEFVSTQGSENGKGWLEDIAPILALLQVRLEKRGSNYSAAFAALVALSEAAIDVQALREQVKDEKRDDTKKALDKVWEEEAVTFGGDAVNGGCPSQVNRPSETQRRDQDVPISFIDNSSAQAAEQAIRS	METLKVLSRLLDYPTEALYEHGIDVAEIIANDAALDETNKASLLAFVDQRFSDSLLDWQADYDGLFERGRSLSLLIYEHIHGESRDRGQAMVNLLEQYRAAGLDIGVRELPDYIPLFLEFVSTQGSENGKGWLQDIAPILALLQVRLEKRDCNYSAVFSALVALSEAAIDVQALREQVKDEKRDDTKKALDKVWEEEAVTFGGDAVNGGCPSQVNRPTETQRRDQDVPISFIDTSSAQAAEQAIRS	MEILKVLSRLLDYPTEALYEHGIDIAEIIANDAEFDDYNKASLLAFVDQRFSDSLLDWQADYDGLFERGRSLSLLIYEHIHGESRDRGQAMVNLLEQYRAAGLDIGVRELPDYIPLFLEFVSTQGSENGKGWLQDIAPILALLQVRLEKRGSNYSSVFSALVALSEAAIDVQALREQVKDEKRDDTKKALDKVWEEEAVTFGGDAVNGGCPSQVNRPSETQRRDQDVPISFVDNSSAKAAEQAIRS	C (Energy production and conversion)	K00373	NarJ; nitrate reductase molybdenum cofactor assembly chaperone
OG0007103	MRVRAQIGMVLNLDKCIGCHTCSVTCKNVWTSREGVEYAWFNNVETKPGIGYPKEWENQEKWNGGWTRHSNGKLTPKQGGKLRILANIFANPDLPGIDDYYEPFDFDYQHLHKAGESKHQPVARPRSLITGQRMEKIDWGPNWEEILGTEFSKRRADSNFNQIQADMYGEFEKTFMMYLPRLCEHCINPACVASCPSGAIYKREEDGIVLIDQDKCRGWRMCVSGCPYKKIYYNWKTGKSEKCIFCYPRIEAGQPTVCSETCVGRIRYLGVMLYDADRVEEAASVANDKDLYQAQCDIFLDPFDEAVQEAARKEGIPDAWLKSAQESPVYKMAMDWKVALPLHPEYRTLPMVWYVPPLSPIQSAVEAGSVPMDGVFPDLKALRIPMKYLANMLTAGDEA…	MRVRAQIGMVLNLDKCIGCHTCSVTCKNVWTSREGVEYAWFNNVETKPGIGYPKEWENQEKWNGGWTRHSNGKLTPKQGGKLRILANIFANPDLPGIDDYYEPFDFDYQHLHKAGESKHQPVARPRSLITGQRMEKIDWGPNWEEILGTEFSKRRADSNFNQIQADMYGEFEKTFMMYLPRLCEHCINPACVASCPSGAIYKREEDGIVLIDQDKCRGWRMCVSGCPYKKIYYNWKTGKSEKCIFCYPRIEAGQPTVCSETCVGRIRYLGVMLYDADRVEEAASVANDKDLYQAQCDIFLDPFDEAVQEAARKEGIPDAWLKSAQESPVYKMAMDWKVALPLHPEYRTLPMVWYVPPLSPIQSAVEAGSVPMDGVFPDLKALRIPMKYLANMLTAGDEA…	MRVRAQIGMVLNLDKCIGCHTCSVTCKNVWTSREGVEYAWFNNVETKPGIGYPKEWENQEKWNGGWTRHSNGKLTPKQGGKLRILANIFANPDLPGIDDYYEPFDFDYQHLHKAGESKHQPVARPRSLITGQRMEKIDWGPNWEEILGTEFSKRRADSNFNQIQADMYGEFEKTFMMYLPRLCEHCINPACVASCPSGAIYKREEDGIVLIDQDKCRGWRMCVSGCPYKKIYYNWKTGKSEKCIFCYPRIEAGQPTVCSETCVGRIRYLGVMLYDADRVEEAASVANDKDLYQAQCDIFLDPFDEAVQEAARKEGIPEAWLKSAQESPVYKMAMDWKVALPLHPEYRTLPMVWYVPPLSPIQSAVEAGSVPMDGVFPDLKALRIPMKYLANMLTAGDEA…	MRVRAQIGMVLNLDKCIGCHTCSVTCKNVWTSREGVEYAWFNNVETKPGIGYPKEWENQEKWNGGWTRHSNGKLTPKQGGKLRILANIFANPDLPGIDDYYEPFDFDYQHLHKAGESKHQPVARPRSLITGQRMEKIDWGPNWEEILGTEFSKRRADSNFNQIQADMYGEFEKTFMMYLPRLCEHCINPACVASCPSGAIYKREEDGIVLIDQDKCRGWRMCVSGCPYKKIYYNWKTGKSEKCIFCYPRIEAGQPTVCSETCVGRIRYLGVMLYDADRVEEAASVANDKDLYQAQCDIFLDPFDEAVQEAARKEGIPDAWLKSAQESPVYKMAMDWKVALPLHPEYRTLPMVWYVPPLSPIQSAVEAGSVPMDGVFPDLKALRIPMKYLANMLTAGDEA…	MRVRAQIGMVLNLDKCIGCHTCSVTCKNVWTSREGVEYAWFNNVETKPGIGYPKEWENQEKWNGGWTRHSNGKLTPKQGGKLRILANIFANPDLPGIDDYYEPFDFDYQHLHKAGESKHQPVARPRSLITGQRMEKIDWGPNWEEILGTEFSKRRADSNFNQIQADMYGEFEKTFMMYLPRLCEHCINPACVASCPSGAIYKREEDGIVLIDQDKCRGWRMCVSGCPYKKIYYNWKTGKSEKCIFCYPRIEAGQPTVCSETCVGRIRYLGVMLYDADRVEEAASVANDKDLYQAQCDIFLDPFDEAVQEAARKEGIPDAWLKSAQESPVYKMAMDWKVALPLHPEYRTLPMVWYVPPLSPIQSAVEAGSVPMDGVFPDLKALRIPMKYLANMLTAGDEA…	MRVRAQIGMVLNLDKCIGCHTCSVTCKNVWTSREGVEYAWFNNVETKPGIGYPKEWENQEKWNGGWTRHSNGKLTPKQGGKLRILANIFANPDLPGIDDYYEPFDFDYQHLHKAGESKHQPVARPRSLITGQRMEKIDWGPNWEEILGTEFSKRRADSNFNQIQADMYGEFEKTFMMYLPRLCEHCINPACVASCPSGAIYKREEDGIVLIDQDKCRGWRMCVSGCPYKKIYYNWKTGKSEKCIFCYPRIEAGQPTVCSETCVGRIRYLGVMLYDADRVEEAASVANDKDLYQAQCDIFLDPFDEAVQEAARKEGIPDAWLKSAQESPVYKMAMDWKVALPLHPEYRTLPMVWYVPPLSPIQSAVEAGSVPMDGVFPDLKALRIPMKYLANMLTAGDEA…	MRVRAQIGMVLNLDKCIGCHTCSVTCKNVWTSREGVEYAWFNNVETKPGIGYPKEWENQEKWNGGWTRHSNGKLTPKQGGKLRILANIFANPDLPGIDDYYEPFDFDYQHLHKAGESKHQPVARPRSLITGQRMEKIDWGPNWEEILGTEFSKRRADSNFNQIQADMYGEFEKTFMMYLPRLCEHCINPACVASCPSGAIYKREEDGIVLIDQDKCRGWRMCVSGCPYKKIYYNWKTGKSEKCIFCYPRIEAGQPTVCSETCVGRIRYLGVMLYDADRVEEAASVANDKDLYQAQCDIFLDPFDEAVQEAARKEGIPEAWLKSAQESPVYKMAMDWKVALPLHPEYRTLPMVWYVPPLSPIQSAVEAGSVPMDGVFPDLKALRIPMKYLANMLTAGDEA…	C (Energy production and conversion)	K00371	NarH; nitrate reductase beta subunit
OG0007104	MSHFLDRLQFFKRNEEPFSNGHGVTTNENRGWEDGYRRRWQHDKVVRSTHGVNCTGSCSWKIYVKDGLVTWETQQTDYPRTRPDLPNHEPRGCPRGASYSWYIYSANRLKHPKIRKRLVKLWRAAKAQYKDPVEAWRSIVEDPAKAKEYKQQRGLGGFVRAKWNEANEIIAAANVYTAKTYGPDRISGFSPIPAMSMVSYAAGARYLSLIGGNCLSFYDWYCDLPPASPQIWGEQTDVPESADWYNSNYIICWGSNVPQTRTPDAHFLTEVRYKGTKVIGITPDYSEVAKLTDQWLAPKQGTDAALAMAFGHVILKEFHVEKPSAYFADYVKRYTDFPVLVMLDKAEDGSLHQGRFLRASDLDGQLGQDNNPEWKTISINDKDGELVSPTGSVGYRWGE…	MSHFLDRLQFFKRNEEPFSNGHGVTTNENRGWEDGYRRRWQHDKVVRSTHGVNCTGSCSWKIYVKDGLVTWETQQTDYPRTRPDLPNHEPRGCPRGASYSWYIYSANRLKHPKIRKRLVKLWRAAKAQYKDPVEAWRSIVEDPAKAKEYKQQRGLGGFVRAKWNEANEIIAAANVYTAKTYGPDRISGFSPIPAMSMVSYAAGARYLSLIGGNCLSFYDWYCDLPPASPQIWGEQTDVPESADWYNSNYIICWGSNVPQTRTPDAHFLTEVRYKGTKVIGITPDYSEVAKLTDQWLAPKQGTDAALAMAFGHVILKEFHVEKPSAYFADYVKRYTDFPVLVMLDKAEDGSLHQGRFLRASDLDGQLGQDNNPEWKTISINDKDGELVSPTGSVGYRWGE…	MSHFLDRLQFFKRNEEPFSNGHGVTTNESRGWEDGYRRRWQHDKVVRSTHGVNCTGSCSWKIYVKDGLVTWETQQTDYPRTRPDLPNHEPRGCPRGASYSWYIYSANRLKHPKIRKRLVKLWRAAKAQHKDPVEAWRSIVEDPAKAKEYKQQRGLGGFVRANWNEANEIIAAANVYTAKTYGPDRITGFSPIPAMSMVSYAAGARYLSLIGGNCLSFYDWYCDLPPASPQIWGEQTDVPESADWYNSNYIICWGSNVPQTRTPDAHFLTEVRYKGTKVIGITPDYSEVAKLTDQWLAPKQGTDAALAMAFGHVILKEFHVEKPSAYFADYVKRYTDFPVLVMLDKAEDGSLHQGRFLRASDLDGQLGQDNNPEWKTISVNDKDGELVSPTGSVGYRWGE…	MSHFLDRLQFFKRNEEPFSNGHGVTTNENRGWEDGYRRRWQHDKVVRSTHGVNCTGSCSWKIYVKDGLVTWETQQTDYPRTRPDLPNHEPRGCPRGASYSWYIYSANRLKHPKIRKRLVKLWRAAKAQYKDPVEAWRSIVEDPAKAKEYKQQRGLGGFVRANWNEANEIIAAANVYTAKTYGPDRISGFSPIPAMSMVSYAAGARYLSLIGGNCLSFYDWYCDLPPASPQIWGEQTDVPESADWYNSNYIICWGSNVPQTRTPDAHFLTEVRYKGTKVIGITPDYSEVAKLTDQWLAPKQGTDAALAMAFGHVILKEFHVEKPSAYFADYVKRYTDFPVLVMLDKAEDGSLHQGRFLRASDLDGQLGQDNNPEWKTISINDKDGELVSPTGSVGYRWGE…	MSHFLDRLQFFKRNEEPFSNGHGVTTNESRGWEDGYRRRWQHDKVVRSTHGVNCTGSCSWKIYVKDGLVTWETQQTDYPRTRPDLPNHEPRGCPRGASYSWYIYSANRLKHPKIRKRLVKLWRAAKAQHQDPVEAWRSIVEDPAKAKEYKQQRGLGGFVRANWNEANEIIAAANVYTAKTYGPDRITGFSPIPAMSMVSYAAGARYLSLIGGNCLSFYDWYCDLPPASPQIWGEQTDVPESADWYNSNYIICWGSNVPQTRTPDAHFLTEVRYKGTKVIGITPDYSEVAKLTDQWLAPKQGTDAALAMAFGHVILKEFHVEKPSAYFSDYVKRYTDFPVLVMLDKAEDGSLHQGRFLRASDLDGQLGQDNNPEWKTISINDKDGELVSPTGSVGYRWGE…	MSHFLDRLQFFKRNEEPFSNGHGVTTNENRGWEDGYRRRWQHDKVVRSTHGVNCTGSCSWKIYVKDGLVTWETQQTDYPRTRPDLPNHEPRGCPRGASYSWYIYSANRLKHPKIRKRLVKLWRAAKAQYKDPVEAWRSIVEDPAKAKEYKQQRGLGGFVRAKWNEANEIIAAANVYTAKTYGPDRISGFSPIPAMSMVSYAAGARYLSLIGGNCLSFYDWYCDLPPASPQIWGEQTDVPESADWYNSNYIICWGSNVPQTRTPDAHFLTEVRYKGTKVIGITPDYSEVAKLTDQWLAPKQGTDAALAMAFGHVILKEFHVEKPSAYFADYVKRYTDFPVLVMLDKAEDGSLHQGRFLRASDLDGQLGQDNNPEWKTISINDKDGELVSPTGSVGYRWGE…	MSHFLDRLQFFKRNEEPFSNGHGVTTNESRGWEDGYRRRWQHDKVVRSTHGVNCTGSCSWKIYVKDGLVTWETQQTDYPRTRPDLPNHEPRGCPRGASYSWYIYSANRLKHPKIRKRLVKLWRAAKAQHKDPVEAWRSIVEDPAKAKEYKQQRGLGGFVRANWNEANEIIAAANVYTAKTYGPDRITGFSPIPAMSMVSYAAGARYLSLIGGNCLSFYDWYCDLPPASPQIWGEQTDVPESADWYNSNYIICWGSNVPQTRTPDAHFLTEVRYKGTKVIGITPDYSEVAKLTDQWLAPKQGTDAALAMAFGHVILKEFHVEKPSAYFADYVKRYTDFPVLVMLDKAEDGSLHQGRFLRASDLDGQLGQDNNPEWKTISVNDKDGELVSPTGSVGYRWGE…	C (Energy production and conversion)	K00370	NarG; nitrate reductase alpha subunit
OG0007105	MQPIKNFIHSTVFKIAALMFSVSFLAIVSMFTTVFMSDGAQFDAQAVNVAGSLRMQTYRIHSVMQDSPGDIETINQLVDEFDLTLNTGVLVNQQALWDNGDIAKHHAIVANNWNEQVKQLIQTNLASPSNSNTSSLEVFNKLVEDIELLVVAYQKYAEINIANIRLVQSLALFSTLILIAIAMMIVHRHIEQPLSKLTSVARQIGQGDFTARAEETGKGELALLARTINKMSGSLYRSKSQLEEQIKRKTRKLTRSNQSLELLFQVSRRLNEVEPGSADFQPLLNKLADVTGVKDLDLCIMTAQGTGPYEHLMSSEKTIPDKCQQQLCHDCTEHDSLFPPVNGQMKYQLNIGDQHYGVLVVSLDEGSILEDWQHQLFEAIAEQVANGLSMKHQNEQRRR…	MQTYRIHSVMQDSPGDIETINQLVDEFDLTLNTGVLVNQQALWDNGDIAKHHAIVANNWNEQVKPLIQTNLASPSNSNTSSLEVFNKLVEDIELLVVAYQKYAEINIANIRLVQSLALFSTLILIAIAMMIVHRHIEQPLSKLTSVARQIGQGDFTARAEETGKGELALLARTINKMSGSLYRSKSQLEEQIKRKTRKLTRSNQSLELLFQVSRRLNEVEPGSVDFQPLLNKLADVTGVKDLDLCIMTAQGTGPYEHLMSSEKTIPDKCQQQLCHDCTEHDSLFPPVNGQMKYQLNIGDQHYGVLVVSLDEGSILEDWQHQLFEAIAEQVANGLSMKHQNEQRRRIALMNERTVIARELHDSLAQALSYLKIQVTRLQRLQQKESAQEQIDQVIDELKN…	MFSVSFLAIVSMFTTVFMSDGAQFDAQAVNVAGSLRMQTYRIHSVIQDSPNDIETINRLVDEFDMTLNTGVLVNQQALRDSGDIAKHHALVTKNWGEEVKPLIQTYLNSSRAPNTSSLDIFDKLVEDIELLVVAYQKHAETNIATIRLVQSLALFCTLILIALAMVIVHRHIEQPLSKLTAVARQIGQGDFTARAEETGKGELALLARTINKMSGSLYRSKSQLEEQIKRKTRKLSRSNQSLELLFQVSRKLNEVEPGSVDFQPLLNKLADVTGVKDLDLCIMTAQGTGPYEHLMSTEKTIPDKCQQQLCHDCTEHESLFPPVNGQMKYQLSIGDQHYGVLVVSLDEGCVLEDWQHQLFEAIAEQVANGLSMKHQNEQRRRIALMNERTIIARELHDSL…	MQPIKNFIHSTVFKIAALMFSVSFLAIVSMFTTVFMSDGAQFDAQAVNVAGSLRMQTYRIHSVMQDSPGDIETINQLVDEFDLTLNTGVLVNQQALWDNGDIAKHHAIVVNNWNEQVKPLIQTILASPSNSNTSSLEVFNKLVEDIELLVVAYQKYAEINIANIRLVQSLALFSTLILIAIAMMIVHRHIEQPLSKLTSVARQIGQGDFTAKAEETGKGELALLARTINKMSGSLYRSKSQLEEQIKRKTRKLTRSNKSLELLFQVSRRLNEVEPGSVDFQPLLNKLVDVTGVKDLDLCIMTAQGTNPYEHLVSTEKTIPDKCQQHLCHDCTEHDSLFPPINGHMKYQLKIGDQHYGVLSVSLEEGNILEDWQHQLFAAIAEQVANGLSMKHQNEQRRR…	MQPIKSFIHSTVFKIAALMFSVSFLAIVSMFTTVFMSDGAQFDAQAVNVAGSLRMKTYRIHSFMLDNPNDIETINQLVDEFDLTLNTGVLVNQQALRDSGDIAKHHAAVTKNWSERVKPLIETYLTASGDPNTSSLDGFNKLVEDIELLVGAYQKHAETNIATIRLVQSLALFSTLILIALAMVIVHRHIEQPLSKLTWVAHQIGKGDFTAKAEETGKGELAILARTINKMSGSLYRSKSQLEEQIKRKTRKLSRSNQSLELLFQVSRKLNEVEPGSVDFQPLLNKLAAVTGVKDLDLCIMTAQGTGPYEHLMSTEKTIPDKCQQQLCHDCTEHDSLFPPVNGQMKYQLSIGDQHYGVLVVSLDEGSILEDWQHQLFEAIAEQVANGLSMKYQNEQRRR…	MQPIKNFIHSTVFKIAALMFSVSFLAIVSMFTTVFMSDGAQFDAQAVNVAGSLRMQTYRIHSVMQDSPGDIETINQLVDEFDLTLNTGVLVNQQALWDNGDIAKHHAIVANNWNEQVKQLIQTNLASPSNSNTSSLEVFNKLVEDIELLVVAYQKYAEINIANIRLVQSLALFSTLILIAIAMMIVHRHIEQPLSKLTSVARQIGQGDFTARAEETGKGELALLARTINKMSGSLYRSKSQLEEQIKRKTRKLTRSNQSLELLFQVSRRLNEVEPGSADFQPLLNKLADVTGVKDLDLCIMTAQGTGPYEHLMSSEKTIPDKCQQQLCHDCTEHDSLFPPVNGQMKYQLNIGDQHYGVLVVSLDEGSILEDWQHQLFEAIAEQVANGLSMKHQNEQRRR…	MFSVSFLAIISMFTTVFMSDGAQFDAQAVNVAGSLRMQAYRIHSMMQESPNDIETINQLVGEFDLTLNTGVLVNQQALRDSGDIAKHHAAVTKYWSEEVKPLIQAYLTASAENNTSSLGVFNTLVENIELLVTAYQKHAETNIATIRLVQSLALFCTLILIALAMVIVHRHIEQPLSKLTAVARQIGQGDFTARAEETGKGELALLARTINKMSGSLYRSKSQLEEQIKRKIRKLSRSNQSLELLFQVSRKLNEVEPGSVDFQPLLNKLADVTGVKDLDLCIMTAQGTGPYEHLMSTEKTIPDMCQQQLCQNCTEHDSLFPPVNGQMKYQLSIGDQHYGVLVVSLGEGSILEDWQHQLFEAIAEQVANGLSMKYLNEQRRRISLMNERTIIARELHDSL…	T (Signal transduction mechanisms)	K07674	NarQ; two-component system, NarL family, nitrate/nitrite sensor histidine kinase
OG0007106	MSDLHKWDPEDPDFWEKEGKKIANRNLWISIPSLLAGFAVWLYWGIITVQMLNLGFPFAKAELFTLMSIAGLTGATLRIPSSFFIRLCGGRNTIFFTTALLMIPAMGTGFALQNPDTPLWQFQLLALLSGFGGGNFASSMSNISFFFPKKQQGLALGMNAGLGNFGVTTMQIVVPLFMTFAAFGAFSGDPMTLINASGTLIGKIPAGTESYISNAGFVWLLLLVPLFFLSWFGMNNIRTPEVSPDIGNPLTSFALISVMLGIGLVVAAFGLWLMLPEAANGSGFGVPKEVVLVLVVTATVVILKILPGSIGESLTRQYQIFNNKHTWVMSVIYTMTFGSFIGFAASFPLAIKVIFGYSHVMVDGVMTHDTINPNGPSALMYAWMGPFIGALIRPLGGWI…	MLNLGFPFAKAELFTLMSIAGLTGATLRIPSSFFIRLCGGRNTIFFTTALLMIPAMGTGFALQNPDTPLWQFQLLALLSGFGGGNFASSMSNISFFFPKKQQGLALGMNAGLGNFGVTTMQIVVPLFMTFAAFGAFSGDPMTLINASGTLIGKIPAGTESYISNAGFVWLLLLVPLFFLSWFGMNNIRTPEVSPDIGNPLTSFALISIMLGIGLVVAAFGLWLMLPEAANGSGFGVPKEVVLVLVVTATVVILKMLPGSIGESLTRQYQIFNNKHTWVMSVIYTMTFGSFIGFAASFPLAIKVIFGYSHVMVDGVMTHDTINPNGPSALMYAWMGPFIGALIRPLGGWISDKIGGALVTQICSIVMIGSALGAAYFMQEAYQSATPEEFFIPFFVLFLI…	MSDLHKWDPEDPDFWEKEGKKIANRNLWISIPSLLTGFAVWLYWGIITVQMLNLGFPFAKAELFTLMAIAGLTGATLRIPSSFFIRLCGGRNTIFFTTALLMIPAVGAGFALQNPDTPLWQFQLLALLSGFGGGNFASSMSNISFFFPKKQQGLALGMNAGLGNFGVTTMQIVVPLFMTFAAFGAFSGDPMTLINASGTLIGKIPAGTESYISNAGFVWLLLLVPLFFLSWFGMNNIRTPDVSPNIGNPLTSFALITVMLSIGLVVAAFGLWLMLPETANGSGFGVPKEVVLVLVVTATVVILKMLPGSIGQSLTRQYQIFNNKHTWVMSVIYTMTFGSFIGFAASFPLAIKVIFGYSHVIVDGVMTHNTINPNGPSALMYAWMGPFIGALIRPLGGWI…	MSDLHKWDPEDPDFWEKEGKKIANRNLWISIPSLLAGFAVWLYWGIITVQMLNLGFPFAKAELFTLMAIAGLTGATLRIPSSFFIRLCGGRNTIFFTTALLMIPAVGAGFALQNPDTPLWQFQLLALLSGFGGGNFASSMSNISFFFPKKQQGLALGMNAGLGNFGVTTMQIVVPLFMTFAAFGAFSGDPMTLINASGTLIGKIPAGTESYISNAGFVWLLLLVPLFFLSWFGMNNIRTPEVSPDIGNPLTSFALISVMLGIGLVVAAFGLWLMLPEAANGSGFGVPKEVVLVLVVTATVVILKMLPGSIGESLTRQYQIFNNKHTWVMSVIYTMTFGSFIGFAASFPLAIKVIFGYSHVMVDGVMTHDTINPNGPSALMYAWMGPFIGALIRPLGGWI…	MSDLHKWDPEDPDFWEKEGKKIANRNLWISIPSLLTGFAVWLYWGIITVQMLNLGFPFAKAELFTLMAIAGLTGATLRIPSSFFIRLCGGRNTIFFTTALLMIPAVGAGFALQNPDTPLWQFQLLALLSGFGGGNFASSMSNISFFFPKKQQGLALGMNAGLGNFGVTTMQIVVPLFMTFAAFGAFSGDPMTLINASGTLIGKIPAGTESYISNAGFVWLLLLVPLFFLTWFGMNNIRTPDVSPNIGNPLTSFALITVMLSIGLVVAAFGLWLMLPETANGSGFGVPKEVVLVLVVTATVVILKMLPGSIGESLTRQYQIFNNKHTWVMSVIYTMTFGSFIGFAASFPLAIKVIFGYSHVMVDGVMTHNTINPNGPSALMYAWMGPFIGALIRPLGGWI…	MSDLHKWDPEDPDFWEKEGKKIANRNLWISIPSLLAGFAVWLYWGIITVQMLNLGFPFAKAELFTLMSIAGLTGATLRIPSSFFIRLCGGRNTIFFTTALLMIPAMGTGFALQNPDTPLWQFQLLALLSGFGGGNFASSMSNISFFFPKKQQGLALGMNAGLGNFGVTTMQIVVPLFMTFAAFGAFSGDPMTLINASGTLIGKIPAGTESYISNAGFVWLLLLVPLFFLSWFGMNNIRTPEVSPDIGNPLTSFALISVMLGIGLVVAAFGLWLMLPEAANGSGFGVPKEVVLVLVVTATVVILKILPGSIGESLTRQYQIFNNKHTWVMSVIYTMTFGSFIGFAASFPLAIKVIFGYSHVMVDGVMTHDTINPNGPSALMYAWMGPFIGALIRPLGGWI…	MSDLHKWDPEDPDFWEKEGKKIANRNLWISIPSLLAGFAVWLYWGIITVQMLNLGFPFAKAELFTLMAIAGLTGATLRIPSSFFIRLCGGRNTIFFTTALLMIPAVGAGFALQNPDTPLWQFQLLALLSGFGGGNFASSMSNISFFFPKKQQGLALGMNAGLGNFGVTTMQIVVPLFMTFAAFGAFSGDPMTLINTSGTLIGKIPAGTESYISNAGFVWLLLLVPLFFLSWFGMNNIRTPDVSPNIGSPLTSFALITVMLSIGLVVAAFGLWLMLPETANGSGFGVPKEVVLVLVVTATVVILKMLPGSIGESLTRQYQIFNNKHTWVMSVIYTMTFGSFIGFAASFPLAIKVIFGYSHVMVDGMMTHNTINPNGPSALMYAWMGPFIGALIRPLGGWI…	P (Inorganic ion transport and metabolism)	K02575	NarK; MFS transporter, NNP family, nitrate/nitrite transporter
OG0007107	MDYILLKQIHIMLAVTTLINFVIRGYWMIIDSSLLHSKWVKTIPHVIDTLLLSSAVALMIMTGFYPWILDWVAAKILLLLLYIVLGTIALKRGKTKAQRIAAFIAALICIGLIFKSALSKFIL	MIMTGFYPWILDWVAAKILLLLLYIVLGTIALKRGKTKAQRIAAFIAALICIGLIFKSALSKFIL	MDYLLLKQIHILLAVTTLVSFVIRGYWMITDSSLLHHKWVKTIPHVIDTLLLSTAVTLMVMAGFYPWIFDWVAAKILLLLLYIVFGTVALKRGKTKSQRIVAFIAALLCIGLIFKSAFSKFML	MIMTGFYPWILDWVAAKILLLLLYIVLGTIALKRGKTKAQRIAAFIATLICIGLIFKSALSKFIL	MDYILLKQAHIVLAVTTLFSFIIRGYWMITDSSLLQHKWVKTIPHIIDTLLLSSAIALMIMAGFYPWVFDWVAAKILLLLLYIVFGTIALKRGKTKSQRILAFIAALICIGLIFKSALSKFML	MDYILLKQIHIMLAVTTLINFVIRGYWMIIDSSLLHSKWVKTIPHVIDTLLLSSAVALMIMTGFYPWILDWVAAKILLLLLYIVLGTIALKRGKTKAQRIAAFIAALICIGLIFKSALSKFIL	MDYLLLKQIHILLAVTTLVSFVIRGYWMITDSSLLHHKWVKTIPHVIDTLLLSTAVTLMVMAGFYPWIFDWVAAKILLLLLYIVFGTVALKRGKTKTQRIVAFIAALLCIGLIFKSAFSKFML	S (Function unknown)	-	-
OG0007108	MATIVFAINFAVWTLYAVMSVELKQVLNLSSTQVGILLSAPIITGALLRLPAGLMCERYSPKMMLILQMLITVPPLVLLPNIDSFFGYVTVGLLIGVSGVSFSIGIRYLTDWFDSKEQGTAMGVFGAGNAGAALSLIIVPYIRDVWSWNTIGPTYSAMVLITCFAFWLAAPSPPKFKQQNKQRPLAFFVKPLAHARVWRFGLYYYFVFGSFLAXVVVATXQYYVNAYALPFNQAMALTLLFVLSSSMARAAGGWFADRFGARNVNWGVFWICLVCLFFLSYPPTTMTIHGVDRDVKLYIELNVWVFTVLLLLIGLAQGFGRASVYKIINDYYPEQMGSVGGMVAMLGALGGCTLPILFGVAVDIAGVYSACFMLLYGVLAVCMLLMHLAIKRERYKNRV…	MATIVFAINFAVWTLYAVMSVELKQVLNLSSTQVGILLSAPIITGAFLRLPAGILCERYSPKMMLILQMLITVPPLVLLPNIDSFFGYVTVGLLIGVSGVSFSIGIRYLTDWFDSKEQGTAMGVFGAGNAGAALSLIIVPYIRDVWSWNTIGPTYSAMILITCFAFWLAAPSPPKFKQQNKQRPLAFFVKPLAHARVWRFGLYYYFVFGSFLALLLWLPQYYVNAYALPFNQAMALTLLFVLSSSMARAAGGWFADRFGARNVNWGVFWICLVCLFFLSYPPTTMTIHGVDRDVKLYIELNVWVFTVLLLLIGLAQGFGRASVYKIINDYYPEQMGSVGGMVAMLGALGGCTLPILFGVAVDIAGVYSACFMLLYGVLAVCMLLMHLAIKRERYKNRVL…	MATLVFAINFSVWTLYAVMSVELKQVLELSSTQVGILLSAPIITGALLRLPAGLLCERYSPKMILILQMLITVPPLFLLPSIDSFSGYVIVGLLIGISGVSFSIGIRYLTDWFDSKEQGTAMGVFGAGNAGAALSLIIVPYIRDVWSWHTIGPTYSAMVLITCFAFWLAAPSPPKFKRVNKHKPLAFFIKPLAHARVWRFGLYYYFVFGSFLALLLWLPQYYVNAYALPFNQAMALTLLFVISSSMARAAGGWFADRFGARNVNWGVFWICLVCLFFLSYPPTTMTIHGVDRDVELYIELNVWVFTVLLLLIGLAQGFGRASVYKIINDYYPEQMGSVGGMVAMLGALGGCTLPILFGLAVDIAGVYSACFMLLYGVLAVCMLLMHLAIKRERYKSRVL…	MSVELKQVLELSSTQVGILLSAPIITGALLRLPAGLLCERYSPKMILILQMLITVPPLVLLPSIDSFSGYVIVGLLIGISGVSFSIGIRYLTDWFDSKEQGTAMGVFGAGNAGAALSLIIVPYIRDVWSWNTIGPTYSAMVLITCFTFWLAAPSPPKFKQQNKQKPLAFFVKPLAHARVWRFGLYYYFVFGSFLALLLWLPQYYVNAYALPFNQAMALTLLFVLSSSMARAAGGWFADRFGARNVNWGVFWICLVCLFFLSYPPTTMTIHGVDRDVKLYIELNVWVFTVLLLLIGLAQGFGRASVYKIINDYYPEQMGSVGGMVAMLGALGGCTLPILFGVAVDIAGVYSACFMLLYGVLAVCMLLMHLAIKRERYKNRVLEAQQHNFLEQD	MATLVFAINFSVWTLYAVMSVELKQVLELSSTQVGILLSAPIITGALLRLPAGILCERYSPKMILILQMLITVPPLVLLPSIDSFSGYVIVGLLIGISGVSFSIGIRYLTDWFDSKEQGTAMGVFGAGNAGAALSLIIVPYIRDVWSWNTIGPSYSAMVLITCFAFWLAAPSPPKFKQQNKQKPLAFFVKPLAHARVWRFGLYYYFVFGSFLALLLWLPQYYVNAYALPFNQAMALTLLFVISSSMARAAGGWFADRFGARNVNWGVFWICLVCLFFLSYPPTTMTIHGVDRDVELYIELNVWVFTVLLLLIGLAQGFGRASVYKIINDYYPEQMGSVGGMVAMLGALGGCTLPILFGLAVDIAGVYSACFMLLYGVLAVCMLLMHLAIKRERYKSRVL…	MATIVFAINFAVWTLYAVMSVELKQVLNLSSTQVGILLSAPIITGALLRLPAGLMCERYSPKMMLILQMLITVPPLVLLPNIDSFFGYVTVGLLIGVSGVSFSIGIRYLTDWFDSKEQGTAMGVFGAGNAGAALSLIIVPYIRDVWSWNTIGPTYSAMVLITCFAFWLAAPSPPKFKQQNKQRPLAFFVKPLAHARVWRFGLYYYFVFGSFLALLLWLPQYYVNAYALPFNQAMALTLLFVLSSSMARAAGGWFADRFGARNVNWGVFWICLVCLFFLSYPPTTMTIHGVDRDVKLYIELNVWVFTVLLLLIGLAQGFGRASVYKIINDYYPEQMGSVGGMVAMLGALGGCTLPILFGVAVDIAGVYSACFMLLYGVLAVCMLLMHLAIKRERYKNRVL…	MSVELKQVLELSSTQVGILLSAPIITGALLRLPAGLLCERYSPKMILILQMLITVPPLVLLPSIDSFSGYVIVGLLIGISGVSFSIGIRYLTDWFDSKEQGTAMGVFGAGNAGAALSLIIVPYIRDVWSWNTIGPTYSAMVLITCFAFWLAAPSPPKFKQQNKQKPLAFFVKPLAHARVWRFGLYYYFVFGSFLALLLWLPQYYVNAYALPFNQAMALTLLFVISSSMARAAGGWFADRFGARNVNWGVFWICLVCLFFLSYPPTTMTIHGVDKDVELYIELNVWVFTVLLLLIGLAQGFGRASVYKIINDYYPEQMGSVGGMVAMLGALGGCTLPILFGLAVDIAGVYSACFMLLYGVLAVCMLLMHLAIKRERYKSRVLAAQQHNFLEQD	P (Inorganic ion transport and metabolism)	K02575	NarK; MFS transporter, NNP family, nitrate/nitrite transporter
OG0007109	MESSVMQNLVTQFFSVDHERLDFLFRMYRENKKNQRYKAVLLFDKFSEGLKRHIRWEEELLFPMFEKANGLKGAGPTMVMRQEHDQIEAILEEIGEGLKNDDHSEALENALLELLLLHNEKEEQVLYVQCDRALTKEQLLALFLDM	MESSVMQNLVTQFFSVDHERLDFLFRMYRENKKNQRYKAVLLFDKFSEGLKRHIRWEEELLFPMFEKANGLKGAGPTMVMRQEHDQIEAILEEIGEGLKNDDHSEALENALLELLLLHNEKEEQVLYVQCDRALTKEQLLALFLDM	MESSVMQNLVTQFFSVDHERLDFLFRMYRENKKNQRYKAVLLFDKFSEGLKRHIRWEEELLFPMFEKATGMNGAGPTVVMRHEHDQIRAMLDEISESLRNDDHSEALEKALSELLLLHNEKEEQVLYVQCDRALTEEQLLALFLDM	MESTVVQNLVTQFFSVDHERLDFLFRMYRENKQNQRYKAVLLFDKFSEGLKRHIRWEEELLFPMFEKATGMNGSGPTMVMRHEHDKIRAMLDEISESLKNDDHSEALEKALSELLLLHNEKEEQVLYVQCDRALTEEQLLTLFLDM	MESTVMQNLVTQFFSVDHERLDFLFRMYRENKQNQRYKAVLLFDKFSEGLKRHIRWEEELLFPMFEKTTGVKGAGPTMVMRHEHDQIKAMLDEINESLKNDDHSEALEKALSELLLLHNEKEEQVLYVQCDRALTEEQLLTLFLDM	MESSVMQNLVTQFFSVDHERLDFLFRMYRENKKNQRYKAVLLFDKFSEGLKRHIRWEEELLFPMFEKANGLKGAGPTMVMRQEHDQIEAILEEIGEGLKNDDHSEALENALLELLLLHNEKEEQVLYVQCDRALTKEQLLALFLDM	MEPSVMQNLVTQFFSVDHERLDFLFRMYRENKQNQRYKAVLLFDKFSEGLKRHIRWEEELLFPMFEKATGINDTGPTVVMRHEHDQIKAMLDEISESLKNDDHSEALEKALSELLLLHNEKEEQVLYVQCDRALAEEQLLALFLDM	S (Function unknown)	-	-
OG0007110	MSGMFSDLLLKAHEQSEKQRLLFLFAKTDETNKSRKREDKKGSIEPKMVVDKLPDELSEFSALVKEADNINRDWDFVFIASLGGDSNTPPTTEAAEPYLNKMTNDVMTGNNIFRYVVFDRNENPIEITAN	MSGMFSDLLLKAHEQSEKQRLLFLFAKTDETNKSRKREDKKGSIEPKMVVDKLPDELSEFSALVKEADNINRDWDFVFIASLGGDSNTPPTTEAAEPYLNKMTNDVMTGNNIFRYVVFDRNENPIEITAN	MSGMFSDLLLKAQEQSEKQRLLFLFAKTDETNKSRKREDKKGSIAPKMVVDKLPNELSEFAALVKEADSINKDWDFVFIASLGGDSNKPPTTEAAEPYLNKMTNDVMTGNNIFRYVVFDRNENPIEITAN	MSGMFSDLLLKAQEQSEKQRLLFLFAKTDETNKSRKREDKKGSIEPKMVVDKLPDELSEFSALVKEADSINKDWDFVFIASLGGDSNTPPTTEAAEPYLNKMTNDVMTGNNIFRYVVFDRNENPIEITAN	MCTLELAISQEPIVMSGMFSDLLSKAQEQSEKQRLLFLFAKTDETNKSRKREDKKGSIEPKMVVDKLPDELSEFSNLVKEADSINKDWDFVFIASLGGDSTTPPTTEAAEPYLNKMTNDVMTGNNIFRYVVFDRNENPIEITAN	MSGMFSDLLLKAHEQSEKQRLLFLFAKTDETNKSRKREDKKGSIEPKMVVDKLPDELSEFSALVKEADNINRDWDFVFIASLGGDSNTPPTTEAAEPYLNKMTNDVMTGNNIFRYVVFDRNENPIEITAN	MSGMFSDLLLKAQEQSEKQRLLFLFAKTDETNKSRKREDKKGSIEPKMVVDKLPDELSEFAALVKEADSINKDWDFVFIASLGGDSNKPPTTEAAEPYLNKMTNDVMTGNNIFRYVVFDRNENPIEITAN	S (Function unknown)	-	-
OG0007111	MRNEITDNTFSYSLGAGGVSTGSINVITINMNRLIQDGRDLSSEVQKIHKYQVAYRRLIEEYKAAGALPVYDAGFISLDKQFLTLGVNGLAEAAEFLGIEVGNNRKYKDFVRAQLQVIYEQNRTASKHFKCQFNTEFVPAENLGVKNAKWDRQDGYLVNRDCYNSYLYLVENTNTTHIDKFILHGKELNQYLDGGSALHLNLEETLTYKNALNLLNIAAKAGCNYFCVNVKITICNTCEAIDKRTLHACPSCGSEDIDHGTRVIGYLKRVSAFSKGRRDEHALRHYHTHARLHN	MLTLDDKHIKQKLQFIDSYLNAETAADGAKLDANANVTHKNIATLEAELMKDYFIQVNRALVSNKIEELFGHELALEYQRQIESHEIYVHDETSLKPYCTSITMYPFLLNGLTELGGESKAPQHIESFCGSFVNLVFAISAQFAGAIATVEFLIYFDHFARRDYGENYLNTHAKEVANHLQHVVYALNQPAAARGYQSVFWNISLYDKFYFDSMFGEFVFPDMSKPQWENIESLQAFFLEWFNNERKRAVLTFPVVTAAMLTKDGAVRDINFAATCAKAMSEGNSFFVYQSESADSLASCCRLRNEITDNTFSYSLGAGGVSTGSINVITINMNRLVQDGRDLSTEVQKIHKYQVAYRRLIEEYKAAGALPVYDAGFISLDKQFLTLGVNGLAEAAEFL…	MLTLDDRHLKQKLQFIDSYLNAETAADGAKLDANANVTNKNIATLEAELMKDYFIQVNRALVSNKIEELFGQELAFEYQRQIESHEIYVHDETSLKPYCTSITMYPFLLNGLTELGGESRAPQHIESFCGSFVNLVFAISAQFAGAIATVEFLVYFDHFARRDYGENYLNTHAKEVANHLQHVVYALNQPAAARGYQSVFWNISLYDEFYFDSMFGEFVFPDMSKPKWENIESLQAFFLEWFNDERKRAVLTFPVVTAAMLTKDGEVKDINFAAKCAKAMSEGNSFFVYQSESADSLASCCRLRNEITDNTFSYSLGAGGVSTGSINVITINMNRLIQDDRDLSTEVQKIHKYQVAYRRLIEEYKAAGALPVYDAGFISLDKQFLTLGVNGLAEAAEFL…	MLTLDEKHIKQKLQFIDSYLNAETAADGAKLDANANVTHKNIATLEAELMKDYFIQVNRALVSNKIEELFGHELALEYQRQIESHEIYVHDETSLKPYCTSITMYPFLLNGLTELGGESKAPQHIESFCGSFVNLVFAISAQFAGAIATVEFLIYFDHFARRDYGENYLNTHATEVANHLQHVVYALNQPAAARGYQSVFWNISLYDKFYFDSMFGEFVFPDMSKPQWENIESLQAFFLEWFNNERKRAVLTFPVVTAAMLTKDGAVRDINFAATCAKAMSEGNSFFVYQSESADSLASCCRLRNEITDNTFSYSLGAGGVSTGSINVITINMNRLVQDGRDLNTEVQKIHKYQVAYRRLIEEYKAAGALPVYDAGFISLDKQFLTLGVNGLAEAAEFL…	MLTLDDKHIKQKLQFIDSYLNAETAADGAKLDANANVTHKNIATLEAELMKDYFIQVNRALVSNKIKELFGHELALEYQRQIESHEIYVHDETSLKPYCTSITMYPFLLNGLTELGGESKAPQHIESFCGSFVNLVFAISAQFAGAIATVEFLIYLDHFARRDYGENYLNTHAKEVANHLQHVVYALNQPAAARGYQSVFWNISLYDKFYFDSMFGEFVFPDMSKPEWENIELLQAFFLEWFNNERKRAVLTFPVVTAAMLTKDGAVRDLNFAATCAKAMSEGNSFFVYQSESADSLASCCRLRNEITDNTFSYSLGAGGVSTGSINVITINMNRLIQDGRDLSAEVQKIHKYQVAYRRLIEEYKAAGALPVYDAGFISLDKQFLTLGVNGLAEAAEFL…	MLTLDDKHIKQKLQFIDSYLNAETAADGAKLDANANVTHKNIATLEAELMKDYFIQVNRALVSNKIEELFGHELALEYQRQIEAHEIYVHDETSLKPYCTSITMYPFLLNGLTELGGESKAPQHIESFCGSFVNLVFAISAQFAGAIATVEFLIYFDHFARRDYGENYLNTHAKEVANHLQHVVYALNQPAAARGYQSVFWNISLYDKFYFDSMFGEFVFPDMSKPEWKNIESLQAFFLEWFNNERKRAVLTFPVVTAAMLTKNGAVKDVNFAATCAKAMSEGNSFFVYQSESADSLASCCRLRNEITDNTFSYSLGAGGVSTGSINVITINMNRLIQDGRDLSSEVQKIHKYQVAYRRLIEEYKAAGALPVYDAGFISLDKQFLTLGVNGLAEAAEFL…	MLTLDDKHIKQKLQFIDSYLNAETAADGAKLDANANVTNKNIATLEAELMKDYFIQVNRALVSNKIEELFGHELALEYQRQIEAHEIYVHDETSLKPYCTSITMYPFLLNGLTELGGESKAPQHIESFCGSFVNLVFAISAQFAGAIATVEFLIYFDHFARRDYGENYLDTHAKEVANHLQHVVYALNQPAAARGYQSVFWNISLYDEFYFDSMFGEFVFPDMSKPKWENIESLQAFFLEWFNNERKRAVLTFPVVTAAMLTKDGAVRDINFAATCAKAMSEGNSFFVYQSESADSLASCCRLRNEITDNTFSYSLGAGGVSTGSINVITINMNRLIQDGRDLSTEVQKIHKYQVAYRRLIEEYKAAGALPVYDAGFISLEKQFLTLGVNGLAEAAEFL…	F (Nucleotide transport and metabolism)	K21636	NrdD; ribonucleoside-triphosphate reductase (formate)
OG0007112	MQPLFNTLEPQVLFQEVPDEVSLGFTITGCKLRCEGCHSEEIWDGNLGVSLTNEAFAAYLKKYEGFITCVLFFGGEWHAEALIEKLCIARQSQLKTCLYTGLPRISPKIQEYLSFLKTGKWIFSLGGLDSPSTNQKLINVNTGELLNHKFWENTRANTR	MQPLFNTLEPQVLFQEVPDEVSLGFTITGCKLRCEGCHSEEIWDGNLGVSLTNEAFAAYLKKYEGFITCVLFFGGEWHAEALIEKLCIARQSQLKTCLYTGLPRISPKIQEYLSFLKTGKWIFSLGGLDSPSTNQKLINVNTGELLNHKFWENTRANTR	MQPLFNSLEPQVLFQEVPDEVSLGFTITGCKLRCEGCHSSDIWDCNLGKSLTNELFATYLKKYEGFITCVLFFGGEWNTEALIEKLRIARQSQLKTCLYTGLPRVSSKIQKQLSFLKTGKWIFSLGGLDSPSTNQKLINVNTGELLNHKFWENKCANT	MQPLFNTLEPQVLFQEVPDEVSLGFTITGCKLRCEGCHSEEIWDGNLGVSLTNEAFAAYLKKYEGFITCVLFFGGEWHAECVF	MQPNFNSLEPQVLFQEVPDEVSLGFTITGCKLRCEGCHSKDIWDCNAGVPLTNKLFAAYLKKYEGFITCVLFFGGEWHADALIEKLCIARQSQLKTCLYTGLPRISPRIQEQLSFLKTGKWIFSLGGLDSPSTNQKLINVNTGELLNHKFWENTCANAR	MQPLFNTLEPQVLFQEVPDEVSLGFTITGCKLRCEGCHSEEIWDGNLGVSLTNEAFAAYLKKYEGFITCVLFFGGEWHAEALIEKLCIARQSQLKTCLYTGLPRISPKIQEYLSFLKTGKWIFSLGGLDSPSTNQKLINVNTGELLNHKFWENTRANTR	MQPLFNSLEPQVLFQEVPDEVSLGFTITGCKLRCEGCHSSDIWDCSLGKSLTNELFAAYLKKYEGFITCVLFFGGEWNTEALIEKLRIARQSQLKTCLYTGLPRVSSKIQKQLSFLKTGKWIFSLGGLDSPSTNQKLINVNTGELLNHKFWENKCANTR	O (Posttranslational modification, protein turnover, chaperones)	K04068	NrdG; anaerobic ribonucleoside-triphosphate reductase activating protein

## Sheet: Sheet2
## Thu Jun 12 16:08:14 2025
## emapper-2.1.12
## /home/haiyang/miniconda3/envs/eggnog-mapper/bin/emapper.py -i OG0007112.fa --output OG0007112.eggnog -m diamond
##
#query	seed_ortholog	evalue	score	eggNOG_OGs	max_annot_lvl	COG_category	Description	Preferred_name	GOs	EC	KEGG_ko	KEGG_Pathway	KEGG_Module	KEGG_Reaction	KEGG_rclass	BRITE	KEGG_TC	CAZy	BiGG_Reaction	PFAMs
A001|03873	314275.MADE_1019450	1.28e-117	335	COG1180@1|root,COG1180@2|Bacteria,1RG20@1224|Proteobacteria,1S73R@1236|Gammaproteobacteria,467NK@72275|Alteromonadaceae	1236|Gammaproteobacteria	O	4Fe-4S single cluster domain	nrdG	-	1.97.1.4	ko:K04068	-	-	R04710	-	ko00000,ko01000	-	-	-	Fer4_12,Fer4_14
A008|04045	314275.MADE_1019450	1.28e-117	335	COG1180@1|root,COG1180@2|Bacteria,1RG20@1224|Proteobacteria,1S73R@1236|Gammaproteobacteria,467NK@72275|Alteromonadaceae	1236|Gammaproteobacteria	O	4Fe-4S single cluster domain	nrdG	-	1.97.1.4	ko:K04068	-	-	R04710	-	ko00000,ko01000	-	-	-	Fer4_12,Fer4_14
A070|01493	314275.MADE_1019450	8.93e-102	295	COG1180@1|root,COG1180@2|Bacteria,1RG20@1224|Proteobacteria,1S73R@1236|Gammaproteobacteria,467NK@72275|Alteromonadaceae	1236|Gammaproteobacteria	O	4Fe-4S single cluster domain	nrdG	-	1.97.1.4	ko:K04068	-	-	R04710	-	ko00000,ko01000	-	-	-	Fer4_12,Fer4_14
A075|00461	314275.MADE_1019450	1.45e-55	175	COG1180@1|root,COG1180@2|Bacteria,1RG20@1224|Proteobacteria,1S73R@1236|Gammaproteobacteria,467NK@72275|Alteromonadaceae	1236|Gammaproteobacteria	O	4Fe-4S single cluster domain	nrdG	-	1.97.1.4	ko:K04068	-	-	R04710	-	ko00000,ko01000	-	-	-	Fer4_12,Fer4_14
A148|03226	314275.MADE_1019450	2.48e-106	307	COG1180@1|root,COG1180@2|Bacteria,1RG20@1224|Proteobacteria,1S73R@1236|Gammaproteobacteria,467NK@72275|Alteromonadaceae	1236|Gammaproteobacteria	O	4Fe-4S single cluster domain	nrdG	-	1.97.1.4	ko:K04068	-	-	R04710	-	ko00000,ko01000	-	-	-	Fer4_12,Fer4_14
A176_01884	314275.MADE_1019450	1.28e-117	335	COG1180@1|root,COG1180@2|Bacteria,1RG20@1224|Proteobacteria,1S73R@1236|Gammaproteobacteria,467NK@72275|Alteromonadaceae	1236|Gammaproteobacteria	O	4Fe-4S single cluster domain	nrdG	-	1.97.1.4	ko:K04068	-	-	R04710	-	ko00000,ko01000	-	-	-	Fer4_12,Fer4_14
A194|03038	314275.MADE_1019450	1.61e-102	297	COG1180@1|root,COG1180@2|Bacteria,1RG20@1224|Proteobacteria,1S73R@1236|Gammaproteobacteria,467NK@72275|Alteromonadaceae	1236|Gammaproteobacteria	O	4Fe-4S single cluster domain	nrdG	-	1.97.1.4	ko:K04068	-	-	R04710	-	ko00000,ko01000	-	-	-	Fer4_12,Fer4_14
## 7 queries scanned
## Total time (seconds): 0.4009368419647217
## Rate: 17.46 q/s
